# Supplementary material for: Collagen density regulates the activity of tumor-infiltrating T cells
Source: J Immunother Cancer. 2019 Mar 12;7:68. doi: 10.1186/s40425-019-0556-6 (PMC6417085; doi:10.1186/s40425-019-0556-6)
Supplement: Supplementary file 2 — The number of reads per kilobase per million mapped (RPKM) for all RefSeq annotated genes. (XLSX 5563 kb) [file 40425_2019_556_MOESM2_ESM.xlsx]

## Sheet: Table S1. RNAseq reads.txt
ID	Gene	High-density rep1 reads RPKM	High-density rep2 reads RPKM	High-density rep3 reads RPKM	Low-density rep1 reads RPKM	Low-density rep2 reads RPKM	Low-density rep3 reads RPKM	Plastic rep1 reads RPKM	Plastic rep2 reads RPKM	Plastic rep3 reads RPKM
NM_001195252	APTX|AOA|AOA1|AXA1|EAOH|EOAHA|FHA-HIT|-|9p21.1|protein-coding	320878	326134	329187	320422	345066	288126	345090	338758	340900
NM_001318522	CLUL1|RA337M|-|18p11.32|protein-coding	0.000	0.000	0.000	0.000	3180	5920	3225	6013	0.000
NM_001300923	MYEOV|OCIM|-|11q13.3|protein-coding	18424	15654	12540	13931	41344	21708	11288	6013	3685
NM_001304804	SPATA8|SRG8|-|15q26.2|protein-coding	0.000	0.000	0.000	0.000	0.000	0.000	0.000	0.000	0.000
NM_199280	FAM179A|-|-|2p23.2|protein-coding	73694	71750	62702	91947	71557	86832	124168	100224	123461
NM_020990	CKMT1B|CKMT|CKMT1|UMTCK|-|15q15.3|protein-coding	0.000	0.000	0.000	0.000	0.000	0.000	0.000	0.000	0.000
NM_174871	PSMD12|Rpn5|p55|-|17q24.2|protein-coding	528143	504856	517293	606015	682180	619667	711144	773731	823689
NM_005386	NNAT|Peg5|-|20q11.23|protein-coding	10747	11741	7838	16718	14311	11841	17738	6013	7371
NM_052929	FHAD1|-|-|1p36.21|protein-coding	1535	5218	7838	1393	3180	1973	4838	2004	5528
NM_001321118	CCDC115|CDG2O|ccp1|-|2q21.1|protein-coding	885868	834904	873128	742542	801442	722287	662767	579296	661531
NM_001244816	FOXP1|12CC4|HSPC215|MFH|QRF1|hFKH1B|-|3p13|protein-coding	2422704	2254240	2213389	1758139	1868442	1732700	1402937	1505367	1396770
NM_001282482	PRKG2|PRKGR2|cGK2|cGKII|-|4q21.21|protein-coding	15353	11741	6270	4179	7951	13814	3225	8018	9214
NM_005710	PQBP1|MRX2|MRX55|MRXS3|MRXS8|NPW38|RENS1|SHS|-|Xp11.23|protein-coding	462125	489201	523564	449983	405492	475605	506347	408915	392496
NM_001346319	ATG13|KIAA0652|PARATARG8|-|11p11.2|protein-coding	1625883	1553703	1619285	1395923	1435918	1174210	1249743	1064381	1184859
NR_039681	MIR4471|-|-|8q22.2|ncRNA	0.000	0.000	0.000	0.000	0.000	0.000	0.000	0.000	0.000
NM_001200019	OPRL1|KOR-3|NOCIR|NOP|NOPr|OOR|ORL1|-|20q13.33|protein-coding	44524	31309	67405	41794	30213	19735	41927	24054	42382
NM_018163	DNAJC17|-|-|15q15.1|protein-coding	225689	183940	181836	179715	155836	144063	182221	198444	187956
NM_002710	PPP1CC|PP-1G|PP1C|PPP1G|-|12q24.11|protein-coding	1994355	1865488	1948472	2011690	2103786	2277376	2275338	3038797	2751158
NM_001127596	FCGR3A|CD16|CD16A|FCG3|FCGR3|FCGRIII|FCR-10|FCRIII|FCRIIIA|IGFR3|IMD20|-|1q23.3|protein-coding	78300	84795	90918	59905	103361	90779	140294	128287	143731
NM_001282987	DHRS4|CR|NRDR|PHCR|PSCD|SCAD-SRL|SDR-SRL|SDR25C1|SDR25C2|-|14q11.2|protein-coding	148924	153935	167728	169963	139934	134195	158032	180403	206383
NM_001330202	EIF4E2|4E-LP|4EHP|EIF4EL3|IF4e|-|2q37.1|protein-coding	334695	375707	366808	334353	356197	303913	351541	328735	346429
NM_004128	GTF2F2|BTF4|RAP30|TF2F2|TFIIF|-|13q14.12-q14.13|protein-coding	377684	382229	379348	373361	415033	317728	433782	444995	442249
NM_031303	KATNAL2|-|-|18q21.1|protein-coding	12282	13045	7838	13931	23852	7894	16126	6013	16584
NM_001242403	GHR|GHBP|GHIP|-|5p13.1-p12|protein-coding	0.000	0.000	1568	0.000	0.000	0.000	0.000	0.000	0.000
NM_001220488	CDH13|CDHH|P105|-|16q23.3|protein-coding	4606	0.000	3135	1393	0.000	1973	0.000	0.000	1843
NM_024579	C1orf54|-|-|1q21.2|protein-coding	16888	19568	15676	18111	17492	15788	4838	8018	11056
NM_001272001	DOCK7|EIEE23|ZIR2|-|1p31.3|protein-coding	147389	140890	147350	149066	186049	149983	172545	140314	154787
NM_015888	HOOK1|HK1|-|1p32.1|protein-coding	282495	264821	275890	261910	340295	284179	240273	340762	315103
NM_022051	EGLN1|C1orf12|ECYT3|HALAH|HIF-PH2|HIFPH2|HPH-2|HPH2|PHD2|SM20|ZMYND6|-|1q42.2|protein-coding	546567	558342	641130	512674	502492	477578	507960	647448	539913
NM_152607	LEXM|C1orf177|LEM|-|1p32.3|protein-coding	4606	0.000	0.000	0.000	0.000	1973	3225	0.000	0.000
NM_001291581	RABEP1|RAB5EP|RABPT5|-|17p13.2|protein-coding	1608995	1665894	1697663	1655047	1822328	1489964	1551294	1777977	1599468
NM_005764	PDZK1IP1|DD96|MAP17|SPAP|-|1p33|protein-coding	0.000	0.000	0.000	1393	1590	1973	0.000	0.000	0.000
NM_001319086	RUVBL1|ECP-54|ECP54|INO80H|NMP 238|NMP238|PONTIN|Pontin52|RVB1|TIH1|TIP49|TIP49A|-|3q21.3|protein-coding	555779	581823	586266	601835	616983	534808	699856	585309	617306
NR_120457	ENOPH1|E1|MASA|MST145|mtnC|-|4q21.22|protein-coding	670926	716191	719508	743935	760098	692685	794998	1012264	930566
NM_001002905	OR8G1|HSTPCR25|OR8G1P|TPCR25|-|11q24.2|protein-coding	0.000	0.000	0.000	0.000	0.000	0.000	0.000	0.000	0.000
NM_002260	KLRC2|CD159c|NKG2-C|NKG2C|-|12p13.2|protein-coding	29171	28700	23513	22290	31803	23682	32251	54121	53438
NM_001346877	EMC9|C14orf122|CGI-112|FAM158A|-|14q12|protein-coding	89047	87404	115999	136527	93820	100647	148357	130291	138203
NM_001319194	EXOC6|EXOC6A|SEC15|SEC15L|SEC15L1|SEC15L3|Sec15p|-|10q23.33|protein-coding	267142	272648	279025	305097	357787	335489	351541	394883	414609
NM_001258258	UTY|KDM6AL|KDM6C|UTY1|-|Yq11.221|protein-coding	615655	543992	565888	519640	564508	493366	491834	451009	447777
NM_001193530	CCT6B|CCT-zeta-2|CCTZ-2|Cctz2|TCP-1-zeta-2|TSA303|-|17q12|protein-coding	21494	36527	28216	30649	23852	11841	16126	22049	14742
NM_000374	UROD|PCT|UPD|-|1p34.1|protein-coding	558849	517901	520428	537751	572459	475605	598264	497112	560182
NM_001253852	AP4B1|BETA-4|CPSQ5|SPG47|-|1p13.2|protein-coding	383825	365270	405997	455556	470688	396666	461195	487089	455148
NM_198524	TEX9|-|-|15q21.3|protein-coding	13818	9132	10973	6966	17492	15788	17738	20045	7371
NM_182681	AMELX|AI1E|AIH1|ALGN|AMG|AMGL|AMGX|-|Xp22.2|protein-coding	0.000	0.000	0.000	0.000	0.000	0.000	0.000	0.000	0.000
NM_144641	PPM1M|PP2C-eta|PP2CE|PP2Ceta|-|3p21.2|protein-coding	1507665	1548485	1507988	1503195	1470901	1444575	1328759	1082421	1195915
NM_001193270	MSL3|MSL3L1|-|Xp22.2|protein-coding	1478494	1511958	1506421	1298404	1313475	1264990	1286832	1359040	1332276
NM_001007533	PPP1R27|DYSFIP1|-|17q25.3|protein-coding	0.000	0.000	0.000	0.000	0.000	0.000	0.000	0.000	0.000
NM_015068	PEG10|EDR|HB-1|MEF3L|Mar2|Mart2|RGAG3|-|7q21.3|protein-coding	13818	15654	14108	29256	42934	35522	19351	24054	14742
NM_001204890	ISY1-RAB43|-|-|3q21.3|protein-coding	924251	915785	979722	936188	900033	815040	872401	881973	915824
NM_080592	ATRAID|APR--3|APR-3|APR3|C2orf28|HSPC013|PRO240|p18|-|2p23.3|protein-coding	709309	754022	780643	735576	683770	667030	754683	733641	738925
NM_001080144	CT47A3|CT47.3|-|Xq24|protein-coding	0.000	0.000	0.000	0.000	0.000	0.000	0.000	0.000	0.000
NM_181892	UBE2D3|E2(17)KB3|UBC4/5|UBCH5C|-|4q24|protein-coding	1739495	1588926	1750960	1758139	1998836	2231986	1967337	2517631	2633225
NM_001304809	BRD1|BRL|BRPF1|BRPF2|-|22q13.33|protein-coding	787609	824467	760264	757867	791901	880164	703081	597336	678115
NM_024311	MFSD11|ET|-|17q25.1-q25.2|protein-coding	334695	310480	373078	330174	306902	307860	301551	310695	307732
NM_147164	CNTFR|-|-|9p13.3|protein-coding	0.000	0.000	0.000	1393	1590	0.000	0.000	0.000	0.000
NM_023002	HAPLN4|BRAL2|-|19p13.11|protein-coding	0.000	0.000	1568	2786	4770	1973	0.000	2004	1843
NM_001728	BSG|5F7|CD147|EMMPRIN|OK|TCSF|-|19p13.3|protein-coding	1705719	1766343	1821500	1717738	1776213	1760329	1739964	1555479	1669491
NM_001111319	CLDN22|CLDN21|-|4q35.1|protein-coding	1535	2609	1568	5573	1590	0.000	1613	4009	0.000
NM_001001433	STX16|SYN16|-|20q13.32|protein-coding	1587500	1596753	1620853	1852872	1625147	1851108	1820593	1822075	1875874
NM_001005567	OR51B5|HOR5'Beta5|OR11-37|-|11p15.4|protein-coding	0.000	0.000	0.000	1393	0.000	0.000	0.000	0.000	0.000
NM_001329722	TMEM54|BCLP|CAC-1|CAC1|-|1p35.1|protein-coding	6141	3914	3135	1393	3180	0.000	3225	0.000	0.000
NR_104006	GFM2|EF-G2mt|EFG2|MRRF2|MST027|MSTP027|RRF2|RRF2mt|hEFG2|mEF-G 2|-|5q13.3|protein-coding	552708	551819	531401	555862	523164	536782	599877	621390	633890
NM_015950	MRPL2|CGI-22|MRP-L14|RPML14|-|6p21.1|protein-coding	237972	238730	224160	231261	254426	211161	228985	188421	246922
NM_001347666	ACVR1|ACTRI|ACVR1A|ACVRLK2|ALK2|FOP|SKR1|TSRI|-|2q24.1|protein-coding	368472	403102	391889	292559	313262	250630	237048	250560	237709
NM_015911	ZNF691|Zfp691|-|1p34.2|protein-coding	171954	202203	183404	183894	146295	126302	141906	122273	145574
NM_006357	UBE2E3|UBCH9|UbcM2|-|2q31.3|protein-coding	296313	294825	285295	309276	297361	268391	288650	310695	300361
NM_015199	ANKRD28|PITK|PPP1R65|-|3p25.1|protein-coding	687815	647050	661508	661740	744197	775571	540211	587314	641261
NM_001306155	CCT5|CCT-epsilon|CCTE|HEL-S-69|PNAS-102|TCP-1-epsilon|-|5p15.2|protein-coding	1341852	1245833	1299504	1370847	1478852	1403132	1631922	1677752	1662120
NM_001163673	WDR81|CAMRQ2|PPP1R166|SORF-2|-|17p13.3|protein-coding	526608	543992	512591	469487	376869	440082	475709	366820	374069
NM_001278616	BUB1|BUB1A|BUB1L|hBUB1|-|2q13|protein-coding	402249	347007	413835	730004	713983	542702	1589995	1655703	1616052
NM_001143991	WRAP53|DKCB3|TCAB1|WDR79|-|17p13.1|protein-coding	254860	255689	257079	312063	283049	282205	299938	250560	298518
NR_135580	COA1|C7orf44|MITRAC15|-|7p13|protein-coding	488225	483983	443618	468094	394361	402586	499897	521166	608093
NM_001029875	RGS7BP|R7BP|-|5q12.3|protein-coding	0.000	1305	0.000	0.000	0.000	0.000	0.000	0.000	0.000
NM_001286236	SLC2A14|GLUT14|SLC2A3P3|-|12p13.31|protein-coding	6141	1305	4703	5573	1590	3947	4838	4009	9214
NM_014916	LMTK2|AATYK2|BREK|KPI-2|KPI2|LMR2|PPP1R100|cprk|hBREK|-|7q21.3|protein-coding	933463	982316	863723	714679	756918	672951	638578	529184	530699
NM_022455	NSD1|ARA267|KMT3B|SOTOS|SOTOS1|STO|-|5q35.3|protein-coding	2115644	2057255	2073876	1834762	1793705	1624160	1896384	1703811	1601311
NM_004833	AIM2|PYHIN4|-|1q23.1-q23.2|protein-coding	397643	403102	404429	497350	519984	440082	417656	414928	409080
NM_145691	ATPAF2|ATP12|ATP12p|LP3663|MC5DN1|-|17p11.2|protein-coding	224154	249167	231998	199219	186049	169718	211247	156350	138203
NM_001161452	CYB561A3|CYBASC3|LCYTB|-|11q12.2|protein-coding	1300399	1316278	1393557	1334625	1399344	1251175	1296507	1072399	1190387
NM_001316331	ABHD14A-ACY1|-|-|3p21.2|protein-coding	300919	343093	363673	373361	346656	325621	356378	232520	276406
NM_001142761	KNSTRN|C15orf23|HSD11|SKAP|TRAF4AF1|-|15q15.1|protein-coding	216477	213944	210052	330174	284639	219054	522473	495107	536227
NM_001253855	SPAG6|CT141|Repro-SA-1|pf16|-|10p12.2|protein-coding	1535	0.000	0.000	0.000	0.000	3947	3225	6013	0.000
NM_013451	MYOF|FER1L3|-|10q23.33|protein-coding	431419	495724	366808	249372	372098	282205	172545	132296	132675
NM_014078	MRPL13|L13|L13A|L13mt|RPL13|RPML13|-|8q24.12|protein-coding	374613	301348	368376	427693	392770	380878	512798	519161	469890
NM_001324359	OGFOD1|TPA1|-|16q13|protein-coding	729268	687491	730481	643629	737836	601906	775647	705578	744453
NR_075083	NLRC3|CLR16.2|NOD3|-|16p13.3|protein-coding	3236413	3450500	3089652	2022835	1960672	1803745	2376930	2140788	2155965
NR_125774	LINC01170|-|-|5q23.2|ncRNA	0.000	0.000	0.000	0.000	0.000	0.000	0.000	0.000	0.000
NM_003408	ZFP37|ZNF906|zfp-37|-|9q32|protein-coding	72159	65227	68972	52939	65197	45390	41927	60134	27641
NM_025073	SIKE1|SIKE|-|1p13.2|protein-coding	773791	690100	727346	750901	868229	878191	793385	1100461	1077982
NR_136545	MIR99AHG|C21orf34|C21orf35|LINC00478|MONC|-|21q21.1|ncRNA	0.000	1305	0.000	0.000	1590	0.000	0.000	0.000	0.000
NM_000200	HTN3|HIS2|HTN2|HTN5|-|4q13.3|protein-coding	0.000	0.000	0.000	0.000	0.000	0.000	0.000	0.000	0.000
NM_001002841	MYL4|ALC1|AMLC|GT1|PRO1957|-|17q21.32|protein-coding	3071	3914	3135	4179	1590	3947	1613	2004	0.000
NR_138486	IGF2BP2|IMP-2|IMP2|VICKZ2|-|3q27.2|protein-coding	29171	40441	28216	18111	31803	29602	11288	12027	11056
NR_033359	MEG3|FP504|GTL2|LINC00023|NCRNA00023|PRO0518|PRO2160|onco-lncRNA-83|prebp1|-|14q32.2|ncRNA	0.000	0.000	0.000	0.000	0.000	0.000	0.000	0.000	0.000
NM_001288714	NELL1|IDH3GL|NRP1|-|11p15.1|protein-coding	0.000	0.000	0.000	0.000	0.000	0.000	0.000	0.000	0.000
NM_001308046	TNK2|ACK|ACK-1|ACK1|p21cdc42Hs|-|3q29|protein-coding	1866925	2022032	1871661	1625791	1480442	1442601	1261031	960147	1081668
NM_001004065	AKAP2|AKAP-2|AKAPKL|MISP2|PRKA2|-|9q31.3|protein-coding	4630466	4308885	4618019	3789333	4101032	3725898	3945962	4213424	4035524
NM_013940	OR10H1|-|-|19p13.12|protein-coding	0.000	0.000	0.000	0.000	0.000	0.000	0.000	0.000	0.000
NM_001126123	ENOSF1|RTS|TYMSAS|-|18p11.32|protein-coding	634079	593564	677184	876283	838016	834775	1098161	1094448	1168275
NR_136189	LINC02022|-|-|3p25.2|ncRNA	0.000	0.000	0.000	0.000	0.000	0.000	0.000	0.000	0.000
NM_001033047	NPNT|EGFL6L|POEM|-|4q24|protein-coding	0.000	0.000	1568	0.000	0.000	0.000	0.000	0.000	0.000
NM_012378	OR8B8|TPCR85|-|11q24.2|protein-coding	0.000	0.000	0.000	0.000	0.000	0.000	0.000	0.000	0.000
NR_030634	MIR938|MIRN938|hsa-mir-938|-|10p11.23|ncRNA	0.000	0.000	0.000	0.000	0.000	0.000	0.000	0.000	0.000
NM_001130113	RFC5|RFC36|-|12q24.23|protein-coding	483620	433106	504753	564221	593131	473631	719207	725623	705756
NR_135169	SHE|-|-|1q21.3|protein-coding	3071	1305	4703	2786	0.000	1973	0.000	2004	0.000
NM_001287431	ARFIP1|HSU52521|-|4q31.3|protein-coding	363866	345702	385619	355250	351426	414427	341865	404906	418294
NM_001204187	TP73|P73|-|1p36.32|protein-coding	75230	63922	94053	83588	89049	59204	99979	44099	58967
NM_001345889	CNNM1|ACDP1|CLP-1|-|10q24.2|protein-coding	9212	11741	7838	12538	9541	1973	6450	2004	3685
NR_030373	MIR643|MIRN643|hsa-mir-643|mir-643|-|19q13.41|ncRNA	0.000	0.000	0.000	0.000	0.000	0.000	0.000	0.000	0.000
NM_001145527	EHMT1|EUHMTASE1|Eu-HMTase1|FP13812|GLP|GLP1|KMT1D|bA188C12.1|-|9q34.3|protein-coding	776862	759240	771237	704927	690131	688739	740170	519161	595194
NM_001135054	SIGIRR|IL-1R8|TIR8|-|11p15.5|protein-coding	589555	609219	617617	642236	491361	501260	595039	479071	508587
NM_001810	CENPB|-|-|20p13|protein-coding	1139193	1187129	1243072	1242678	1202164	1097245	1191690	1124515	1146162
NM_002892	ARID4A|RBBP-1|RBBP1|RBP-1|RBP1|-|14q23.1|protein-coding	763044	720104	746156	704927	806213	716367	824024	934089	864229
NM_003393	WNT8B|-|-|10q24.31|protein-coding	0.000	2609	3135	0.000	4770	0.000	0.000	2004	3685
NM_207305	FOXD4|FKHL9|FOXD4A|FREAC-5|FREAC5|-|9p24.3|protein-coding	1535	0.000	1568	4179	0.000	3947	0.000	4009	0.000
NM_024011	CDK11A|CDC2L2|CDC2L3|CDK11-p110|CDK11-p46|CDK11-p58|PITSLRE|p58GTA|-|1p36.33|protein-coding	317807	307871	329187	349677	333934	367064	341865	326731	331687
NM_001282798	R3HDM1|R3HDM|-|2q21.3|protein-coding	964169	947094	1012641	915291	968410	899899	1148151	1056363	1065083
NM_001031848	SERPINB8|CAP2|PI8|PSS5|-|18q22.1|protein-coding	194983	216553	205350	188074	216262	149983	145131	178399	167686
NM_000400	ERCC2|COFS2|EM9|TFIIH|TTD|TTD1|XPD|-|19q13.32|protein-coding	221083	240035	264917	225688	256016	213134	270912	162363	197169
NM_006054	RTN3|ASYIP|HAP|NSPL2|NSPLII|RTN3-A1|-|11q13.1|protein-coding	844415	815336	859020	808020	893672	738075	803061	737650	843959
NR_033983	LINC01538|-|-|18q22.1|ncRNA	0.000	0.000	0.000	0.000	0.000	0.000	0.000	0.000	0.000
NM_001292001	SRF|MCM1|-|6p21.1|protein-coding	1346458	1376286	1269720	1313728	1373901	1237361	1388424	1202690	1334118
NM_001042603	KDM5A|RBBP-2|RBBP2|RBP2|-|12p13.33|protein-coding	1954437	1848529	1846581	1649474	1656951	1612319	1557744	1639667	1536816
NM_173694	ATP11C|ATPIG|ATPIQ|-|Xq27.1|protein-coding	419137	400493	374646	405403	422984	392719	374117	577291	510429
NM_001136493	MFSD2A|MCPH15|MFSD2|NLS1|-|1p34.2|protein-coding	96724	95231	114432	147673	147885	136169	109655	72161	90293
NM_001291420	GOLGA6L9|GOLGA6L20|-|15q25.2|protein-coding	0.000	0.000	0.000	0.000	0.000	0.000	0.000	0.000	0.000
NM_001256508	TBC1D10C|CARABIN|EPI64C|-|11q13.2|protein-coding	1535300	1650239	1636528	1723311	1518606	1754408	1691587	1427192	1452051
NR_029389	LOC100134317|-|-|19q13.12|ncRNA	0.000	1305	0.000	0.000	0.000	0.000	0.000	0.000	0.000
NM_000716	C4BPB|C4BP|-|1q32.1|protein-coding	9212	5218	3135	2786	11131	5920	9675	0.000	5528
NM_021800	DNAJC12|JDP1|-|10q21.3|protein-coding	1535	5218	0.000	2786	4770	9867	0.000	8018	7371
NM_001015001	CKMT1A|CKMT1|U-MtCK|mia-CK|-|15q15.3|protein-coding	0.000	0.000	0.000	0.000	0.000	0.000	0.000	0.000	0.000
NM_001322059	PDE1C|Hcam3|cam-PDE 1C|hCam-3|-|7p14.3|protein-coding	0.000	0.000	0.000	0.000	0.000	0.000	0.000	0.000	0.000
NM_001122839	SLC50A1|HsSWEET1|RAG1AP1|SCP|SWEET1|slv|-|1q22|protein-coding	477478	530946	474969	544717	497721	463764	456358	396888	427508
NM_138813	ATP8B3|ATPIK|-|19p13.3|protein-coding	64483	56095	47027	44580	36574	37496	91917	50112	71865
NM_001346415	PCF11|-|-|11q14.1|protein-coding	1665801	1561531	1556583	1617432	1661721	1594558	1733514	1761941	1756098
NR_110725	HIPK1-AS1|-|-|1p13.2|ncRNA	1535	1305	1568	1393	0.000	1973	1613	2004	0.000
NM_001168389	CITED2|ASD8|MRG-1|MRG1|P35SRJ|VSD2|-|6q24.1|protein-coding	756903	790549	706968	583724	599492	592039	530536	444995	429350
NM_001177549	SIGLEC6|CD327|CD33L|CD33L1|CD33L2|CDW327|OBBP1|-|19q13.41|protein-coding	15353	18264	17243	18111	25443	13814	41927	40090	42382
NM_003760	EIF4G3|eIF-4G 3|eIF4G 3|eIF4GII|-|1p36.12|protein-coding	1252805	1234092	1244639	1131227	1179901	1213680	1146538	1130529	1070612
NR_136215	VCAN-AS1|-|-|5q14.3|ncRNA	0.000	0.000	0.000	0.000	0.000	0.000	0.000	0.000	0.000
NM_001165967	HES7|SCDO4|bHLHb37|-|17p13.1|protein-coding	15353	11741	6270	19504	4770	7894	4838	2004	5528
NM_198474	OLFML1|UNQ564|-|11p15.4|protein-coding	1535	0.000	1568	0.000	0.000	3947	3225	0.000	0.000
NM_014476	PDLIM3|ALP|-|4q35.1|protein-coding	0.000	0.000	0.000	0.000	0.000	0.000	0.000	0.000	0.000
NM_001167911	VEPH1|MELT|VEPH|-|3q25.31-q25.32|protein-coding	3071	1305	3135	0.000	3180	0.000	0.000	2004	1843
NM_020663	RHOJ|ARHJ|RASL7B|TC10B|TCL|-|14q23.2|protein-coding	0.000	0.000	0.000	0.000	0.000	0.000	0.000	0.000	0.000
NM_001321137	PSTPIP1|CD2BP1|CD2BP1L|CD2BP1S|H-PIP|PAPAS|PSTPIP|-|15q24.3|protein-coding	618726	690100	736751	820558	677410	751889	756296	629408	733397
NM_001271969	HSP90AB1|D6S182|HSP84|HSP90B|HSPC2|HSPCB|-|6p21.1|protein-coding	3454426	3159588	3498784	3297556	3717803	3771287	3505730	3872662	3701994
NM_005917	MDH1|HEL-S-32|MDH-s|MDHA|MGC:1375|MOR2|-|2p15|protein-coding	1001016	947094	1080046	1106151	1176721	1089351	1215879	1393116	1358073
NM_000184	HBG2|HBG-T1|TNCY|-|11p15.4|protein-coding	6141	2609	3135	0.000	4770	3947	0.000	2004	3685
NM_005438	FOSL1|FRA|FRA1|fra-1|-|11q13.1|protein-coding	69089	56095	76810	50153	74738	65124	27414	16036	27641
NM_001280561	TMEM249|C8ORFK29|-|8q24.3|protein-coding	41453	39136	21946	30649	19082	43416	38702	26058	23955
NM_198235	RNASE1|RAC1|RIB1|RNS1|-|14q11.2|protein-coding	3071	9132	1568	1393	4770	1973	3225	0.000	0.000
NR_026707	CLEC4M|CD209L|CD299|DC-SIGN2|DC-SIGNR|DCSIGNR|HP10347|L-SIGN|LSIGN|-|19p13.2|protein-coding	1535	3914	1568	0.000	3180	0.000	0.000	0.000	0.000
NR_110587	LOC643072|-|-|2q24.2|ncRNA	26100	31309	18811	18111	20672	17761	9675	8018	11056
NR_027087	LOC284632|-|-|1p36.11|ncRNA	1535	0.000	3135	0.000	0.000	0.000	0.000	0.000	0.000
NR_125869	LOC102723883|-|-|6q12|ncRNA	0.000	0.000	0.000	0.000	0.000	0.000	0.000	0.000	0.000
NR_110533	DGCR5|LINC00037|NCRNA00037|-|22q11.21|ncRNA	0.000	1305	0.000	2786	1590	0.000	1613	0.000	1843
NM_001282562	EYA3|-|-|1p35.3|protein-coding	729268	751413	686589	759260	785541	651243	825637	713596	779464
NM_031966	CCNB1|CCNB|-|5q13.2|protein-coding	294778	290912	341727	587904	561328	428241	1293282	1300910	1345175
NM_004455	EXTL1|EXTL|-|1p36.11|protein-coding	0.000	0.000	0.000	0.000	0.000	0.000	0.000	0.000	0.000
NM_015853	UBXN1|2B28|SAKS1|UBXD10|-|11q12.3|protein-coding	1128446	1097115	1131775	990521	1054278	1008440	1075585	871950	965577
NM_001198645	TRIM6|RNF89|-|11p15.4|protein-coding	10747	9132	7838	4179	7951	5920	4838	4009	0.000
NM_001346858	TFIP11|NTR1|STIP|STIP-1|Spp382|TIP39|bK445C9.6|-|22q12.1|protein-coding	1067034	1171474	1180369	1037887	1105164	976864	1033658	902017	908454
NM_198382	CACNA1G|Ca(V)T.1|Cav3.1|NBR13|SCA42|-|17q21.33|protein-coding	3071	3914	14108	2786	1590	5920	1613	0.000	3685
NM_016460	LARS|HSPC192|ILFS1|LARS1|LEURS|LEUS|LFIS|LRS|PIG44|RNTLS|hr025Cl|-|5q32|protein-coding	1203675	1183215	1183504	1212029	1284852	1170263	1157826	1230753	1120365
NM_001256693	MELK|HPK38|-|9p13.2|protein-coding	343907	313089	416970	614373	634475	540729	957867	920058	972948
NR_121640	LOC101060498|-|-|4p14|ncRNA	0.000	0.000	0.000	1393	1590	3947	1613	0.000	1843
NM_015836	WARS2|TrpRS|-|1p12|protein-coding	279425	259603	274322	289773	292590	282205	311226	352789	386968
NR_038279	LINC00665|-|-|19q13.12|ncRNA	59877	52181	56432	69657	66787	37496	59665	54121	36854
NM_006805	HNRNPA0|HNRPA0|-|5q31.2|protein-coding	2479510	2396434	2628791	2639995	2679426	2946380	2844576	2986680	3081003
NR_002177	TTTY4C|LINC00125|NCRNA00125|-|Yq11.23|ncRNA	0.000	0.000	0.000	0.000	0.000	0.000	0.000	0.000	0.000
NM_001271818	ORAI2|C7orf19|CBCIP2|MEM142B|TMEM142B|-|7q22.1|protein-coding	2072655	2131613	2194578	2167721	2248491	1888604	2233411	1952367	1920098
NR_036461	HIST2H2BC|H2B/t|HIST2H2BD|-|1q21.2|pseudo	3071	2609	0.000	1393	0.000	0.000	0.000	0.000	5528
NM_001002915	IGFL2|UNQ645|VPRI645|-|19q13.32|protein-coding	0.000	0.000	0.000	0.000	0.000	0.000	0.000	0.000	0.000
NM_025128	MUS81|SLX3|-|11q13.1|protein-coding	634079	708363	630157	785729	648787	759783	798223	673506	733397
NM_004878	PTGES|MGST-IV|MGST1-L1|MGST1L1|MPGES|PGES|PIG12|PP102|PP1294|TP53I12|mPGES-1|-|9q34.11|protein-coding	3071	1305	4703	1393	0.000	3947	0.000	0.000	1843
NR_132753	SNORD133|ZL142|ZL42|ggn68|-|12q13.12|snoRNA	0.000	1305	0.000	1393	0.000	1973	1613	0.000	5528
NM_005005	NDUFB9|B22|CI-B22|LYRM3|UQOR22|-|8q24.13|protein-coding	571132	528337	576860	532178	580410	584145	545049	623394	574924
NM_004785	SLC9A3R2|E3KARP|NHE3RF2|NHERF-2|NHERF2|OCTS2|SIP-1|SIP1|TKA-1|-|16p13.3|protein-coding	73694	76968	70540	58512	66787	51310	37089	22049	29483
NM_001012614	CTBP1|BARS|-|4p16.3|protein-coding	1831613	1805479	1852851	1784609	1846180	1748488	1881871	1639667	1698974
NM_000627	LTBP1|-|-|2p22.3|protein-coding	33777	26091	40756	18111	34984	21708	22576	26058	23955
NR_045110	EGFL7|NEU1|VE-STATIN|ZNEU1|-|9q34.3|protein-coding	30706	52181	34486	25076	31803	41443	32251	30067	23955
NM_001172698	PPARGC1B|ERRL1|PERC|PGC-1(beta)|PGC1B|-|5q32|protein-coding	147389	151326	120702	128169	152656	136169	106430	102229	105034
NM_001291843	IKZF1|CVID13|Hs.54452|IK1|IKAROS|LYF1|LyF-1|PPP1R92|PRO0758|ZNFN1A1|-|7p12.2|protein-coding	4180623	3954051	4067807	3691814	4005622	3388436	3981439	4199392	4024467
NM_001291527	CT45A10|-|-|Xq26.3|protein-coding	0.000	0.000	0.000	0.000	0.000	0.000	0.000	0.000	0.000
NR_110913	LINC02127|-|-|16q12.1|ncRNA	0.000	0.000	0.000	0.000	0.000	0.000	0.000	0.000	0.000
NM_001198983	C14orf80|-|-|14q32.33|protein-coding	156601	185244	161458	234047	230574	213134	295101	218489	272720
NM_005842	SPRY2|IGAN3|hSPRY2|-|13q31.1|protein-coding	408390	401797	337024	313456	378459	323648	190283	144323	206383
NM_002175	IFNA21|IFN-alphaI|LeIF F|leIF-F|-|9p21.3|protein-coding	0.000	0.000	0.000	0.000	0.000	1973	1613	0.000	0.000
NM_207518	PRKACA|PKACA|PPNAD4|-|19p13.12|protein-coding	967239	995362	1054965	977982	973180	893979	996569	873955	915824
NR_046085	LOC100132078|-|-|11q23.1|ncRNA	0.000	0.000	0.000	0.000	0.000	0.000	0.000	0.000	1843
NM_001039523	CHRNA1|ACHRA|ACHRD|CHRNA|CMS1A|CMS1B|CMS2A|FCCMS|SCCMS|-|2q31.1|protein-coding	3071	0.000	0.000	1393	0.000	1973	1613	0.000	0.000
NR_144387	FLRT2|-|-|14q31.3|protein-coding	3071	2609	1568	4179	4770	7894	0.000	0.000	0.000
NR_049771	OSBPL10-AS1|-|-|3p23|ncRNA	0.000	0.000	0.000	0.000	0.000	0.000	0.000	0.000	0.000
NM_002278	KRT32|HA2|HKA2|KRTHA2|hHa2|-|17q21.2|protein-coding	0.000	0.000	0.000	0.000	0.000	0.000	0.000	0.000	0.000
NM_001190794	NCF2|NCF-2|NOXA2|P67-PHOX|P67PHOX|-|1q25.3|protein-coding	611049	679664	556482	472274	556557	392719	299938	240538	292990
NR_125765	LINC01396|-|-|4p16.2|ncRNA	0.000	0.000	0.000	0.000	0.000	0.000	0.000	0.000	0.000
NR_134329	LOC105378470|-|-|10q25.1|ncRNA	0.000	0.000	0.000	0.000	0.000	0.000	0.000	0.000	0.000
NM_001278730	GAS2L1|GAR22|-|22q12.2|protein-coding	39918	48268	54864	41794	36574	27628	24189	16036	23955
NR_049759	IFITM3|1-8U|DSPA2b|IP15|-|11p15.5|protein-coding	133571	129149	136377	153245	144705	130249	114493	94211	101349
NM_001134396	C7orf50|YCR016W|-|7p22.3|protein-coding	388431	426584	410700	429086	410262	333515	425719	302677	353799
NM_001278698	POLR2H|RPABC3|RPB17|RPB8|-|3q27.1|protein-coding	406855	412234	405997	476453	450016	420348	495059	459027	488317
NM_001286997	LOC101928436|-|-|1p21.1|protein-coding	0.000	0.000	0.000	0.000	0.000	0.000	0.000	0.000	0.000
NM_001161841	SULF2|HSULF-2|-|20q13.12|protein-coding	64483	82186	54864	22290	55656	67098	46765	38085	18427
NR_135028	LOC105369739|-|-|12q12|ncRNA	0.000	0.000	0.000	0.000	0.000	0.000	0.000	0.000	0.000
NM_004816	FAM189A2|C9orf61|X123|-|9q21.12|protein-coding	0.000	1305	0.000	0.000	0.000	0.000	0.000	0.000	1843
NM_001329685	OARD1|C6orf130|TARG1|dJ34B21.3|-|6p21.1|protein-coding	472872	481374	468699	451376	477049	371011	504735	571278	562025
NM_001191029	PRR29|C17orf72|-|17q23.3|protein-coding	337766	367879	395024	348284	370508	319701	316064	186417	241394
NM_030937	CCNL2|ANIA-6B|CCNM|CCNS|HCLA-ISO|HLA-ISO|PCEE|SB138|-|1p36.33|protein-coding	729268	880562	689724	922257	764869	951209	849825	691547	801577
NM_001242317	MAP3K13|LZK|MEKK13|MLK|-|3q27.2|protein-coding	50665	46963	45459	36222	63607	47363	40314	56126	51596
NM_001146160	TATDN1|CDA11|-|8q24.13|protein-coding	144318	113495	136377	121203	149475	144063	153194	158354	151102
NM_032409	PINK1|BRPK|PARK6|-|1p36.12|protein-coding	617191	673141	680319	406796	473869	372984	382179	308690	281934
NM_001318051	NDUFS4|AQDQ|CI-18|CI-18 kDa|CI-AQDQ|-|5q11.2|protein-coding	219548	230903	228863	227081	217852	183532	219310	260583	245080
NM_001346189	RHBDD2|NPD007|RHBDL7|-|7q11.23|protein-coding	500508	571387	575293	548896	610623	489419	478934	370829	385125
NR_134464	CARD19|BinCARD|C9orf89|-|9q22.31|protein-coding	525073	542687	498483	523820	442065	453896	411206	354794	374069
NM_001319099	EFR3B|KIAA0953|-|2p23.3|protein-coding	30706	41745	15676	6966	4770	9867	6450	6013	9214
NM_001079673	FNDC3A|FNDC3|HUGO|bA203I16.1|bA203I16.5|-|13q14.2|protein-coding	792215	666618	702265	640843	682180	749916	607939	657470	753666
NM_020943	CWC22|EIF4GL|NCM|fSAPb|-|2q31.3|protein-coding	784538	765763	747724	704927	836426	722287	759521	783753	773936
NM_001256753	PEX5L|PEX5R|PEX5RP|PXR2|PXR2B|TRIP8b|-|3q26.33|protein-coding	0.000	1305	0.000	1393	0.000	0.000	1613	2004	3685
NM_001304507	ZBTB25|C14orf51|KUP|ZNF46|-|14q23.3|protein-coding	541961	604001	515726	504316	554967	517047	528923	541210	549126
NR_110076	LOC101927356|-|-|7q21.11|ncRNA	0.000	0.000	0.000	0.000	0.000	0.000	0.000	0.000	0.000
NM_153483	IL17RE|-|-|3p25.3|protein-coding	13818	20873	25081	41794	12721	25655	12901	6013	23955
NM_001017930	DCAF8L1|WDR42B|-|Xp21.3|protein-coding	3071	2609	4703	4179	3180	7894	6450	6013	7371
NM_001077482	NR1I3|CAR|CAR1|MB67|-|1q23.3|protein-coding	90583	75663	86216	91947	54066	65124	77403	76170	86607
NR_135629	CNPPD1|C2orf24|CGI-57|-|2q35|protein-coding	1047075	1117988	1228964	1058784	1108344	959103	1120737	950125	1017173
NM_181465	MRPL55|AAVG5835|L55nt|MRP-L55|PRO19675|-|1q42.13|protein-coding	156601	190462	183404	189467	182869	149983	174158	140314	147416
NM_001304376	ADGRG5|GPR114|PGR27|-|16q21|protein-coding	520467	589651	641130	525213	575639	515074	796610	611367	766565
NR_046683	ST3GAL6-AS1|-|-|3q12.1|ncRNA	23030	20873	10973	12538	15902	9867	11288	0.000	3685
NM_138763	BAX|BCL2L4|-|19q13.33|protein-coding	474408	457892	465564	482025	470688	483498	499897	519161	492002
NM_001318807	CIDEB|-|-|14q12|protein-coding	678603	636614	719508	828917	741016	641375	827249	627403	727868
NM_001304815	CIC|-|-|19q13.2|protein-coding	1920661	2079432	1981390	1844514	1844590	1604425	1635147	1160596	1265938
NM_001257208	FGF1|AFGF|ECGF|ECGF-beta|ECGFA|ECGFB|FGF-1|FGF-alpha|FGFA|GLIO703|HBGF-1|HBGF1|-|5q31.3|protein-coding	0.000	0.000	0.000	2786	0.000	0.000	0.000	0.000	0.000
NR_135235	RGS6|GAP|HA117|S914|-|14q24.2|protein-coding	4606	6523	0.000	2786	1590	7894	9675	4009	5528
NM_002984	CCL4|ACT2|AT744.1|G-26|HC21|LAG-1|LAG1|MIP-1-beta|MIP1B|MIP1B1|SCYA2|SCYA4|-|17q12|protein-coding	231830	211335	228863	278627	318033	268391	195121	208466	221125
NM_001323587	SUPV3L1|SUV3|-|10q22.1|protein-coding	454449	430497	437348	490384	450016	343383	533761	392879	528856
NR_110601	PGS1|-|-|17q25.3|protein-coding	508184	549210	556482	579545	497721	495339	536986	471054	490159
NM_052932	TMEM123|KCT3|PORIMIN|PORMIN|-|11q22.2|protein-coding	4460047	4029714	4528668	4261607	4716425	5170473	4089481	5279809	5017685
NR_049893	MIR5707|-|-|7q36.3|ncRNA	0.000	0.000	0.000	0.000	0.000	0.000	0.000	0.000	0.000
NM_001256821	RIT1|NS8|RIBB|RIT|ROC1|-|1q22|protein-coding	512790	520510	506320	488991	537475	469684	488609	527179	473575
NR_045181	SPG20-AS1|C13orf43|SPG20OS|-|13q13.3|ncRNA	4606	7827	9405	9752	4770	3947	8063	6013	3685
NM_003936	CDK5R2|NCK5AI|P39|p39nck5ai|-|2q35|protein-coding	0.000	0.000	0.000	0.000	1590	0.000	0.000	2004	0.000
NM_001008409	TTLL9|C20orf125|-|20q11.21|protein-coding	1535	0.000	0.000	0.000	0.000	0.000	1613	2004	0.000
NM_015029	POP1|-|-|8q22.2|protein-coding	311666	309175	363673	335746	349836	274311	288650	264592	280091
NM_001316919	TVP23B|CGI-148|FAM18B|FAM18B1|NPD008|YDR084C|-|17p11.2|protein-coding	115148	117408	103459	111451	127213	128275	111267	134300	169529
NM_030908	OR2A4|OR2A10|-|6q23.2|protein-coding	0.000	0.000	0.000	0.000	0.000	0.000	0.000	0.000	0.000
NM_004307	APBB2|FE65L|FE65L1|-|4p14-p13|protein-coding	15353	27395	20378	13931	19082	27628	14513	22049	12899
NR_038361	APTR|RSBN1L-AS1|-|7q11.23|ncRNA	176560	213944	183404	207577	160607	146036	199959	220493	191641
NR_001564	XIST|DXS1089|DXS399E|LINC00001|NCRNA00001|SXI1|swd66|-|Xq13.2|ncRNA	0.000	0.000	0.000	0.000	0.000	0.000	0.000	0.000	0.000
NR_037430	MIR3657|-|-|12q24.13|ncRNA	0.000	0.000	0.000	0.000	0.000	0.000	0.000	0.000	0.000
NR_103834	SREBF2|SREBP-2|SREBP2|bHLHd2|-|22q13.2|protein-coding	2801923	2781272	2848249	2867076	2889327	2837840	2794586	2128761	2417629
NM_000602	SERPINE1|PAI|PAI-1|PAI1|PLANH1|-|7q22.1|protein-coding	511255	566169	496915	332960	616983	459817	59665	42094	47910
NM_001293214	TUBB|CDCBM6|CSCSC1|M40|OK/SW-cl.56|TUBB1|TUBB5|-|6p21.33|protein-coding	3898127	3526163	4160293	4247675	4710065	4730390	5094113	5554423	5303305
NM_018906	PCDHA3|PCDH-ALPHA3|-|5q31.3|protein-coding	0.000	0.000	0.000	0.000	0.000	0.000	0.000	0.000	0.000
NR_110577	LINC01884|-|-|2p24.1|ncRNA	0.000	0.000	0.000	0.000	0.000	0.000	0.000	0.000	0.000
NM_018344	SLC29A3|ENT3|HCLAP|HJCD|PHID|-|10q22.1|protein-coding	227224	241339	205350	144886	151066	108540	109655	86193	90293
NM_203499	DDX42|DDX42P|RHELP|RNAHP|SF3B8|SF3b125|-|17q23.3|protein-coding	1925266	1886360	1935931	1827796	1944770	1732700	1943148	1918290	1875874
NR_003352	SNORD115-37|HBII-52-37|-|15q11.2|snoRNA	0.000	0.000	0.000	0.000	0.000	0.000	0.000	0.000	0.000
NR_049754	ZNF211|C2H2-25|CH2H2-25|ZNF-25|-|19q13.43|protein-coding	520467	568778	498483	436052	415033	345356	353153	322722	348271
NM_001164836	FXYD6|-|-|11q23.3|protein-coding	1535	10436	7838	2786	4770	11841	1613	4009	0.000
NM_145286	STOML3|Epb7.2l|SRO|-|13q13.3|protein-coding	0.000	0.000	0.000	0.000	0.000	0.000	0.000	0.000	0.000
NM_001282950	COPS7B|CSN7B|SGN7b|-|2q37.1|protein-coding	667856	725322	685022	624125	648787	487445	719207	599340	648632
NM_006686	ACTL7B|Tact1|-|9q31.3|protein-coding	0.000	0.000	0.000	0.000	0.000	0.000	0.000	0.000	0.000
NM_006635	ZNF460|HZF8|ZNF272|-|19q13.43|protein-coding	50665	60009	45459	47367	49295	53283	43539	54121	55281
NM_016252	BIRC6|APOLLON|BRUCE|-|2p22.3|protein-coding	2626899	2451225	2329388	2040946	2218278	2312898	2156008	2102703	1827963
NM_001195203	EEF1D|EF-1D|EF1D|FP1047|-|8q24.3|protein-coding	1019439	994057	1081613	971017	1020885	957129	965930	918053	928723
NM_001097	ACR|-|-|22q13.33|protein-coding	0.000	0.000	0.000	0.000	0.000	0.000	0.000	0.000	0.000
NM_138394	HNRNPLL|HNRPLL|SRRF|-|2p22.1|protein-coding	703168	667923	675616	762046	758508	674924	870789	914044	912139
NM_015866	PRDM2|HUMHOXY1|KMT8|KMT8A|MTB-ZF|RIZ|RIZ1|RIZ2|-|1p36.21|protein-coding	2434986	2348166	2406198	2024228	2030639	2180676	1868970	1779981	1826121
NM_001012761	RGMB|DRAGON|-|5q15|protein-coding	79836	57400	45459	51546	63607	35522	24189	50112	35011
NM_015457	ZDHHC5|DHHC5|ZNF375|-|11q12.1|protein-coding	2124856	2155095	2186740	1981041	2111737	1910312	2030227	1697797	1792952
NR_049797	MIR5001|mir-5001|-|2q37.1|ncRNA	4606	3914	0.000	2786	3180	3947	3225	6013	5528
NM_001198910	CCDC169-SOHLH2|C13orf38-SOHLH2|-|13q13.3|protein-coding	0.000	0.000	0.000	1393	0.000	1973	0.000	0.000	0.000
NM_001293236	MED15|ARC105|CAG7A|CTG7A|PCQAP|TIG-1|TIG1|TNRC7|-|22q11.21|protein-coding	1602853	1647630	1677285	1390351	1319836	1290645	1425513	1022286	1170118
NM_001135107	KCNK16|K2p16.1|TALK-1|TALK1|-|6p21.2|protein-coding	0.000	0.000	0.000	0.000	0.000	0.000	0.000	0.000	0.000
NR_110954	LOC101927040|-|-|8q21.13|ncRNA	0.000	0.000	0.000	0.000	0.000	0.000	0.000	0.000	0.000
NM_147129	ALS2CL|RN49018|-|3p21.31|protein-coding	158136	200899	155188	125382	98590	136169	80629	60134	62652
NM_000935	PLOD2|BRKS2|LH2|TLH|-|3q24|protein-coding	7677	6523	4703	9752	9541	11841	6450	2004	11056
NM_002263	KIFC1|HSET|KNSL2|-|6p21.32|protein-coding	644826	598782	732048	1114510	1036787	921607	1804467	1461268	1612367
NM_020546	ADCY2|AC2|HBAC2|-|5p15.31|protein-coding	0.000	0.000	0.000	0.000	0.000	0.000	0.000	0.000	0.000
NR_022009	PWAR1|D15S227E|PAR-1|PAR1|-|15q11.2|ncRNA	0.000	0.000	0.000	0.000	0.000	0.000	0.000	0.000	0.000
NR_026865	C7orf13|MY040|-|7q36.3|ncRNA	44524	43050	42324	50153	47705	41443	32251	32072	40540
NM_022338	C11orf24|DM4E3|-|11q13.2|protein-coding	343907	374402	416970	392865	360967	309834	362829	314704	322473
NM_144634	LYZL4|LYC4|LYZA|-|3p22.1|protein-coding	0.000	0.000	0.000	0.000	0.000	0.000	0.000	0.000	0.000
NR_120669	LOC101929646|-|-|10q23.1|ncRNA	0.000	0.000	0.000	0.000	0.000	0.000	0.000	0.000	0.000
NM_001257363	CRAT|CAT|CAT1|-|9q34.11|protein-coding	345443	344398	379348	339925	384820	244709	382179	280628	278248
NM_024870	PREX2|DEP.2|DEPDC2|P-REX2|PPP1R129|-|8q13.2|protein-coding	0.000	1305	0.000	0.000	0.000	1973	0.000	0.000	0.000
NR_073578	USP10|UBPO|-|16q24.1|protein-coding	941139	911871	945236	964051	927065	803199	936904	968165	993218
NM_001288997	LIN54|CXCDC1|JC8.6|MIP120|TCX1|-|4q21.22|protein-coding	419137	373098	410700	424907	461147	329568	503122	595332	584137
NM_005499	UBA2|ARX|HRIHFB2115|SAE2|-|19q13.11|protein-coding	1283511	1258878	1321449	1358309	1491573	1308406	1349722	1653699	1547872
NM_006349	ZNHIT1|CG1I|ZNFN4A1|-|7q22.1|protein-coding	371543	417452	401294	406796	389590	309834	338640	304681	302204
NM_001324372	ACSM5|-|-|16p12.3|protein-coding	0.000	0.000	0.000	0.000	1590	0.000	0.000	0.000	0.000
NM_001031749	LYPD5|PRO4356|-|19q13.31|protein-coding	61412	60009	81513	76623	74738	51310	104817	62139	93978
NR_131177	TXNL4A|BMKS|DIB1|DIM1|SNRNP15|TXNL4|U5-15kD|-|18q23|protein-coding	455984	435715	465564	530785	453197	455870	469258	511143	412766
NM_005549	KCNA10|Kcn1|Kv1.8|-|1p13.3|protein-coding	0.000	0.000	3135	0.000	0.000	0.000	0.000	0.000	0.000
NR_109964	TRPM2-AS|TRPM2-AS1|-|21q22.3|ncRNA	1535	2609	6270	2786	3180	1973	0.000	0.000	1843
NM_145805	ISL2|-|-|15q24.3|protein-coding	4606	1305	3135	0.000	0.000	0.000	4838	4009	0.000
NR_033354	ZNF519|HsT2362|-|18p11.21|protein-coding	29171	24786	20378	15325	25443	15788	24189	36081	44225
NM_001143760	EIF5A|EIF-5A|EIF5A1|eIF5AI|-|17p13.1|protein-coding	743085	683577	785345	826130	847557	957129	870789	843887	858700
NM_001207005	ZNF233|-|-|19q13.31|protein-coding	23030	13045	26648	15325	9541	27628	14513	16036	3685
NM_001308274	RNF32|FKSG33|HSD15|LMBR2|-|7q36.3|protein-coding	10747	14350	10973	13931	12721	11841	6450	16036	14742
NR_034089	CCDC18-AS1|-|-|1p22.1|ncRNA	135106	173503	153620	203398	114492	189452	204797	152341	175057
NR_126522	EXOC3-AS1|C5orf55|-|5p15.33|ncRNA	107471	106972	95621	112844	104951	100647	83854	76170	60809
NM_176816	CCDC125|KENAE|-|5q13.2|protein-coding	237972	245253	236701	208971	246475	165771	182221	222498	232181
NM_001312	CRIP2|CRIP|CRP2|ESP1|-|14q32.33|protein-coding	49130	44354	45459	20897	25443	25655	4838	2004	3685
NM_001282610	TMBIM4|CGI-119|GAAP|LFG4|S1R|ZPRO|-|12q14.3|protein-coding	617191	587042	630157	583724	644016	592039	577301	667493	637576
NM_003549	HYAL3|HYAL-3|LUCA-3|LUCA3|-|3p21.31|protein-coding	127430	101754	111296	108665	120852	84859	91917	74166	84764
NM_018328	MBD5|MRD1|-|2q23.1|protein-coding	389966	401797	377781	332960	360967	335489	311226	288646	239552
NM_001346006	IGFLR1|TMEM149|-|19q13.12|protein-coding	735409	789245	768102	823344	783951	765704	796610	609363	672587
NM_007190	SEC23IP|MSTP053|P125|P125A|-|10q26.11-q26.12|protein-coding	981057	870126	885669	813592	853918	807146	935291	948121	930566
NM_183060	CREM|CREM-2|ICER|hCREM-2|-|10p11.21|protein-coding	658644	691405	708535	678458	742606	1028174	596651	687538	689172
NR_135276	BFSP2-AS1|-|-|3q22.1|ncRNA	18424	33918	7838	8359	1590	1973	3225	10022	11056
NM_005391	PDK3|CMTX6|GS1-358P8.4|-|Xp22.11|protein-coding	327019	289607	297836	337139	324393	286152	356378	340762	309574
NR_136630	TASP1|C20orf13|dJ585I14.2|-|20p12.1|protein-coding	119753	129149	105026	135134	143115	100647	149969	168377	132675
NM_206861	TACC2|AZU-1|ECTACC|-|10q26.13|protein-coding	0.000	0.000	0.000	0.000	0.000	1973	0.000	0.000	0.000
NR_038941	LOC100128531|-|-|22q11.23|ncRNA	13818	5218	7838	1393	0.000	5920	3225	0.000	1843
NM_001130523	CSDE1|D1S155E|UNR|-|1p13.2|protein-coding	4197511	3836643	4179103	3838093	4256868	3931138	3879847	4560199	4131344
NM_001330665	NTNG1|Lmnt1|-|1p13.3|protein-coding	3071	5218	3135	8359	3180	0.000	4838	2004	1843
NM_006946	SPTBN2|GTRAP41|SCA5|SCAR14|-|11q13.2|protein-coding	1535	11741	9405	13931	9541	3947	8063	2004	7371
NM_001281853	GCSAML|C1orf150|-|1q44|protein-coding	78300	49572	37621	48760	58836	37496	40314	36081	31326
NM_001317077	CHTOP|C1orf77|FL-SRAG|FOP|SRAG|SRAG-3|SRAG-5|pp7704|-|1q21.3|protein-coding	1050145	1038411	981290	1069929	1028836	935421	1027208	1024291	1039286
NM_001319072	SACM1L|SAC1|-|3p21.31|protein-coding	1134587	1073634	1144316	1277507	1213295	1219600	1227167	1539443	1431782
NR_024247	MUM1|EXPAND1|HSPC211|MUM-1|-|19p13.3|protein-coding	607979	665314	603509	621339	607443	595986	661154	444995	582295
NM_001270407	JAM2|C21orf43|CD322|JAM-B|JAMB|PRO245|VE-JAM|VEJAM|-|21q21.3|protein-coding	44524	39136	42324	27863	34984	29602	19351	18040	20270
NR_001447	MT1L|MT1|MT1R|MTF|-|16q13|pseudo	23030	33918	26648	36222	22262	31575	37089	22049	27641
NM_153252	BRWD3|BRODL|MRX93|-|Xq21.1|protein-coding	423743	382229	404429	404010	389590	422321	327352	438982	434878
NM_002835	PTPN12|PTP-PEST|PTPG1|-|7q11.23|protein-coding	677067	662705	743021	626912	756918	625588	512798	565264	517800
NM_001282322	RNF212B|C14orf164|-|14q11.2|protein-coding	15353	11741	29784	22290	12721	21708	17738	30067	16584
NM_001184988	NDUFC1|KFYI|-|4q31.1|protein-coding	170418	166981	188107	202005	174918	191426	219310	196439	199012
NM_173516	PNLDC1|-|-|6q25.3|protein-coding	1535	2609	4703	0.000	0.000	0.000	3225	0.000	1843
NR_104403	ATG5|APG5|APG5-LIKE|APG5L|ASP|hAPG5|-|6q21|protein-coding	472872	431802	453024	415155	477049	509153	482159	537202	490159
NM_018990	SASH3|753P9|CXorf9|HACS2|SH3D6C|SLY|-|Xq26.1|protein-coding	2983088	2867372	3028517	2881008	2933852	2849680	3250944	2870420	3022036
NM_004184	WARS|GAMMA-2|IFI53|IFP53|-|14q32.2|protein-coding	3213383	3091752	3401596	3154063	3697130	3538419	2726858	2429434	2482123
NM_153769	CABYR|CABYRa|CABYRc|CABYRc/d|CABYRe|CBP86|CT88|FSP-2|FSP2|-|18q11.2|protein-coding	3071	0.000	1568	6966	1590	5920	4838	6013	0.000
NR_110814	LOC101927829|-|-|3p24.3|ncRNA	0.000	0.000	1568	0.000	0.000	0.000	0.000	0.000	0.000
NM_001142283	RPS24|DBA3|S24|-|10q22.3|protein-coding	491296	464415	504753	494564	499311	532835	522473	581300	562025
NR_037491	MIR3925|-|-|6p21.2|ncRNA	0.000	0.000	0.000	0.000	0.000	0.000	0.000	0.000	0.000
NM_001282793	FILIP1L|DOC-1|DOC1|GIP130|GIP90|-|3q12.1|protein-coding	26100	22177	29784	5573	19082	11841	19351	16036	22112
NM_001276375	WDR38|-|-|9q33.3|protein-coding	21494	23482	18811	20897	20672	21708	25801	24054	18427
NM_182633	ZNF713|-|-|7p11.2|protein-coding	58341	46963	32919	32042	38164	29602	25801	24054	44225
NM_001317938	CCDC192|LINC01183|-|5q23.2-q23.3|protein-coding	0.000	0.000	0.000	2786	0.000	3947	1613	2004	1843
NM_001278189	TPM3|CAPM1|CFTD|HEL-189|HEL-S-82p|NEM1|OK/SW-cl.5|TM-5|TM3|TM30|TM30nm|TM5|TPMsk3|TRK|hscp30|-|1q21.3|protein-coding	1971326	1862879	2064471	1921136	2118098	2143181	2186647	2349254	2216774
NM_198856	EFCAB6|DJBP|HSCBCIP1|dJ185D5.1|-|22q13.2-q13.31|protein-coding	6141	3914	6270	4179	11131	5920	0.000	4009	11056
NM_001017372	SLC27A6|ACSVL2|FACVL2|FATP6|VLCS-H1|-|5q23.3|protein-coding	0.000	0.000	0.000	1393	0.000	0.000	0.000	0.000	0.000
NM_001042353	FAM110A|C20orf55|F10|bA371L19.3|-|20p13|protein-coding	354654	379620	374646	429086	340295	301940	407981	316708	363013
NM_212471	PRKAR1A|ACRDYS1|ADOHR|CAR|CNC|CNC1|PKR1|PPNAD1|PRKAR1|TSE1|-|17q24.2|protein-coding	2932423	2755182	3030085	2612132	3110360	3088469	2747822	3489805	3228419
NR_036495	LOC646938|-|-|15q25.1|pseudo	0.000	0.000	0.000	0.000	0.000	0.000	0.000	0.000	0.000
NM_004290	RNF14|ARA54|HFB30|HRIHFB2038|TRIAD2|-|5q31.3|protein-coding	583414	600087	517293	504316	545426	511127	541824	655466	661531
NM_001291314	PRH1|Db-s|PA|PIF-S|PRH2|Pr1/Pr2|-|12p13.2|protein-coding	98259	73054	98756	76623	89049	55257	77403	52117	79236
NM_001272002	DOCK7|EIEE23|ZIR2|-|1p31.3|protein-coding	41453	32613	42324	36222	50885	37496	45152	42094	46068
NM_025155	PAAF1|PAAF|Rpn14|WDR71|-|11q13.4|protein-coding	219548	206117	235133	207577	214672	205240	214472	214480	267192
NM_138432	SDSL|SDH 2|SDS-RS1|TDH|cSDH|-|12q24.13|protein-coding	53736	40441	42324	39008	42934	15788	20963	12027	9214
NM_001318121	AK1|HTL-S-58j|-|9q34.11|protein-coding	228760	305262	257079	271662	200361	268391	217697	166372	154787
NM_032953	MLXIPL|CHREBP|MIO|MLX|MONDOB|WBSCR14|WS-bHLH|bHLHd14|-|7q11.23|protein-coding	1535	1305	4703	4179	6361	0.000	0.000	4009	1843
NR_133055	LOC105378683|-|-|1p34.2|ncRNA	0.000	3914	7838	0.000	0.000	0.000	0.000	2004	0.000
NM_178836	PLD6|ZUC|-|17p11.2|protein-coding	178095	221771	217890	197825	187639	146036	219310	160359	206383
NM_001347821	OGDHL|-|-|10q11.23|protein-coding	0.000	1305	4703	1393	0.000	3947	4838	2004	5528
NM_004214	FIBP|FGFIBP|FIBP-1|TROFAS|-|11q13.1|protein-coding	755368	721409	801021	753687	787131	714394	811123	661479	668902
NR_003088	ABCC13|ABCC13P|C21orf73|PRED6|-|21q11.2|pseudo	0.000	0.000	0.000	0.000	0.000	0.000	0.000	0.000	0.000
NM_001318388	TP53I11|PIG11|-|11p11.2|protein-coding	730803	846644	865291	650595	671049	511127	470871	344771	427508
NM_004009	DMD|BMD|CMD3B|DXS142|DXS164|DXS206|DXS230|DXS239|DXS268|DXS269|DXS270|DXS272|MRX85|-|Xp21.2-p21.1|protein-coding	92118	97840	108161	93340	119262	102620	117718	126282	123461
NR_015414	LINC00635|-|-|3q13.12|ncRNA	0.000	0.000	0.000	0.000	0.000	0.000	0.000	0.000	0.000
NR_108069	LINC00836|-|-|10p12.1|ncRNA	0.000	0.000	0.000	0.000	0.000	0.000	0.000	0.000	0.000
NM_001082579	RBFOX2|FOX2|Fox-2|HNRBP2|HRNBP2|RBM9|RTA|dJ106I20.3|fxh|-|22q12.3|protein-coding	52200	74359	58000	58512	60426	47363	14513	40090	33169
NR_024341	EHMT1-IT1|-|-|9q34.3|ncRNA	0.000	0.000	1568	0.000	1590	1973	0.000	0.000	3685
NM_001184937	EPB41L5|BE37|YMO1|YRT|-|2q14.2|protein-coding	89047	82186	95621	100306	90639	94726	70953	90202	82922
NM_001322839	KCNMA1|BKTM|KCa1.1|MaxiK|SAKCA|SLO|SLO-ALPHA|SLO1|bA205K10.1|hSlo|mSLO1|-|10q22.3|protein-coding	1535	0.000	1568	0.000	0.000	0.000	0.000	0.000	0.000
NM_001285549	ZDBF2|-|-|2q33.3|protein-coding	236436	215249	236701	242406	238525	359170	195121	208466	221125
NR_026889	DKFZP434H168|-|-|16q13|ncRNA	0.000	0.000	0.000	0.000	0.000	0.000	0.000	0.000	0.000
NM_030670	PTPRO|GLEPP1|NPHS6|PTP-OC|PTP-U2|PTPROT|PTPU2|R-PTP-O|-|12p12.3|12p13-p12|protein-coding	155065	161763	155188	107272	103361	92753	109655	100224	108720
NR_027766	NUDT16P1|NUDT16P|-|3q22.1|pseudo	4606	5218	3135	16718	11131	3947	1613	12027	5528
NM_052931	SLAMF6|CD352|KALI|KALIb|Ly108|NTB-A|NTBA|SF2000|-|1q23.2-q23.3|protein-coding	1097740	1089288	1111397	1065750	971590	789385	1043334	1142555	1035600
NM_018982	YIPF1|DJ167A19.1|FinGER1|-|1p32.3|protein-coding	380754	377011	385619	385899	364147	262471	351541	300672	307732
NR_029706	MIR185|MIRN185|miR-185|-|22q11.21|ncRNA	0.000	0.000	0.000	0.000	0.000	0.000	0.000	0.000	0.000
NM_005307	GRK4|GPRK2L|GPRK4|GRK4a|IT11|-|4p16.3|protein-coding	44524	27395	37621	43187	54066	27628	33864	48108	29483
NM_001017363	ARID3C|-|-|9p13.3|protein-coding	0.000	1305	0.000	1393	0.000	0.000	0.000	0.000	0.000
NM_001323617	SMG5|EST1B|LPTS-RP1|LPTSRP1|SMG-5|-|1q22|protein-coding	1424759	1502826	1420205	1460008	1359590	1428787	1412613	1238771	1258567
NM_001256732	SSBP2|HSPC116|SOSS-B2|-|5q14.1|protein-coding	196518	250471	247674	197825	227393	189452	211247	222498	200855
NM_024045	DDX50|GU2|GUB|RH-II/GuB|mcdrh|-|10q22.1|protein-coding	697026	692709	755562	738363	790311	690712	759521	885982	834745
NM_133444	ZNF526|-|-|19q13.2|protein-coding	302454	276562	266484	253551	248066	215107	217697	210471	202698
NR_036480	VPS9D1-AS1|MYU|-|16q24.3|ncRNA	78300	95231	81513	112844	74738	74992	64503	46103	57124
NM_001290049	USO1|P115|TAP|VDP|-|4q21.1|protein-coding	1357205	1245833	1307341	1295618	1550410	1318273	1375523	1585546	1494434
NR_028049	MTERF4|MTERFD2|-|2q37.3|protein-coding	1458535	1434990	1305774	1271934	1253049	1239335	1022370	1096452	1105623
NM_001002926	TWISTNB|-|-|7p21.1|protein-coding	600302	507465	545509	612980	691721	639402	624065	739654	749981
NM_001159996	NRG1|ARIA|GGF|GGF2|HGL|HRG|HRG1|HRGA|MST131|MSTP131|NDF|NRG1-IT2|SMDF|-|8p12|protein-coding	0.000	0.000	0.000	0.000	0.000	0.000	0.000	0.000	0.000
NM_001287032	STOML2|HSPC108|SLP-2|-|9p13.3|protein-coding	697026	675750	711670	821951	736246	698606	770809	719609	753666
NR_049731	MS4A14|MS4A16|NYD-SP21|-|11q12.2|protein-coding	16888	16959	9405	15325	17492	13814	3225	0.000	7371
NM_001324302	RPN2|RIBIIR|RPN-II|RPNII|SWP1|-|20q11.23|protein-coding	1639701	1590230	1655339	1609073	1631508	1555089	1648048	1531425	1522074
NM_001318038	A4GALT|A14GALT|A4GALT1|Gb3S|P(k)|P1|P1PK|PK|-|22q13.2|protein-coding	36847	46963	28216	13931	14311	5920	19351	8018	16584
NR_024258	SNAR-E|-|-|19q13.32|snRNA	0.000	0.000	0.000	0.000	0.000	0.000	0.000	0.000	0.000
NM_001017919	RCCD1|-|-|15q26.1|protein-coding	144318	136976	147350	278627	168557	179585	349928	322722	315103
NM_018409	LRP2BP|-|-|4q35.1|protein-coding	6141	7827	12540	11145	1590	13814	4838	8018	12899
NM_001293196	MUTYH|MYH|-|1p34.1|protein-coding	276354	328743	302538	341319	303721	246683	335415	266596	316945
NM_001099858	C7orf25|-|-|7p14.1|protein-coding	231830	230903	216323	238226	240115	183532	230598	192430	235866
NM_021777	ADAM28|ADAM 28|MDC-L|MDCL|eMDC II|eMDCII|-|8p21.2|protein-coding	164277	165676	139512	103092	90639	96700	91917	76170	97663
NM_138278	BNIPL|BNIP-S|BNIP-Salpha|BNIP-Sbeta|BNIPL-1|BNIPL-2|BNIPL1|BNIPL2|BNIPS|PP753|-|1q21.3|protein-coding	1535	5218	6270	5573	0.000	9867	4838	2004	5528
NM_182975	ZNF326|ZAN75|ZIRD|Zfp326|dJ871E2.1|-|1p22.2|protein-coding	89047	91318	95621	103092	106541	88806	85466	130291	119776
NM_001317921	BCL2L1|BCL-XL/S|BCL2L|BCLX|Bcl-X|PPP1R52|-|20q11.21|protein-coding	948816	970575	990695	1309549	1227606	1085405	1099774	932085	976634
NM_004926	ZFP36L1|BRF1|Berg36|ERF-1|ERF1|RNF162B|TIS11B|cMG1|-|14q24.1|protein-coding	4668848	4547615	4721478	4013628	4463589	4359379	3308996	3183119	3274487
NR_120431	LOC100507065|-|-|12q14.3|ncRNA	0.000	0.000	0.000	0.000	0.000	0.000	0.000	0.000	0.000
NM_183419	RNF19A|RNF19|-|8q22.2|protein-coding	1328035	1300623	1402962	1398710	1723737	1819533	1288445	1503362	1575513
NM_001257331	ARRB2|ARB2|ARR2|BARR2|-|17p13.2|protein-coding	1122304	1161038	1153721	1111723	1105164	1041988	1223942	1102466	1269624
NR_030381	MIR652|MIRN652|hsa-mir-652|-|Xq23|ncRNA	0.000	0.000	0.000	0.000	0.000	0.000	0.000	0.000	0.000
NM_174858	AK5|AK6|-|1p31.1|protein-coding	101330	83490	81513	54332	58836	55257	48377	42094	38697
NM_015374	SUN2|UNC84B|-|22q13.1|protein-coding	4581336	4418466	4738721	4452466	4433376	4704735	4686132	4355742	4461188
NM_001318134	GAK|DNAJ26|DNAJC26|-|4p16.3|protein-coding	1409406	1534135	1493880	1518520	1404114	1486018	1540006	1162600	1164589
NR_033937	LOC100132077|-|-|9q22.32|ncRNA	10747	2609	7838	9752	6361	1973	6450	8018	3685
NM_001346142	AKR1B1|ADR|ALDR1|ALR2|AR|-|7q33|protein-coding	675532	662705	700697	748115	780770	623614	785322	711592	709441
NM_175617	MT1E|MT-1E|MT-IE|MT1|MTD|-|16q13|protein-coding	93653	78272	78378	105878	93820	96700	151582	148332	162158
NR_108055	LINC00703|-|-|10p15.1|ncRNA	0.000	0.000	0.000	0.000	0.000	0.000	0.000	0.000	0.000
NM_001318776	TIRAP|BACTS1|Mal|MyD88-2|wyatt|-|11q24.2|protein-coding	93653	101754	105026	80802	85869	63151	103205	66148	68180
NM_001256434	PCYT2|ET|-|17q25.3|protein-coding	405319	425279	396592	443018	356197	363117	501510	436977	412766
NM_030775	WNT5B|-|-|12p13.33|protein-coding	1535	5218	3135	12538	7951	9867	12901	12027	14742
NM_003620	PPM1D|PP2C-DELTA|WIP1|-|17q23.2|protein-coding	376149	363966	363673	314849	360967	313781	320902	408915	357485
NR_026760	BPIFA4P|BASE|-|20q11.21|pseudo	0.000	0.000	0.000	0.000	0.000	0.000	0.000	0.000	0.000
NM_001284266	EFCAB11|C14orf143|-|14q32.11|protein-coding	49130	53486	47027	89161	85869	53283	103205	130291	84764
NM_018322	SAYSD1|C6orf64|-|6p21.2|protein-coding	270213	292216	274322	242406	227393	258524	241886	258578	250608
NM_001310321	MFGE8|BA46|EDIL1|HMFG|HsT19888|MFG-E8|MFGM|OAcGD3S|SED1|SPAG10|hP47|-|15q26.1|protein-coding	231830	232208	249241	267482	192410	173665	266074	186417	211911
NM_001169117	STIM2|-|-|4p15.2|protein-coding	950351	988839	1003236	962658	982721	1053829	1033658	1100461	1048499
NM_001104595	FAM118A|C22orf8|-|22q13.31|protein-coding	514326	588346	548644	578152	526344	570331	598264	527179	538070
NM_001206952	SLC16A3|MCT 3|MCT 4|MCT-3|MCT-4|MCT3|MCT4|-|17q25.3|protein-coding	799891	823163	876264	789909	845967	749916	643416	537202	563868
NM_174891	C14orf79|-|-|14q32.33|protein-coding	30706	14350	25081	15325	15902	13814	22576	12027	20270
NR_024541	LY6G6E|C6orf22|G6e|-|6p21.33|pseudo	0.000	0.000	0.000	0.000	0.000	0.000	0.000	0.000	0.000
NM_001242793	SNAP91|AP180|CALM|-|6q14.2|protein-coding	0.000	0.000	0.000	0.000	0.000	0.000	0.000	0.000	0.000
NR_033233	MOCS1|MIG11|MOCOD|MOCODA|-|6p21.2|protein-coding	38383	54791	42324	64084	34984	19735	25801	22049	12899
NM_183011	CREM|CREM-2|ICER|hCREM-2|-|10p11.21|protein-coding	1077781	1067111	1177234	1083861	1173541	1551142	903040	1030304	1007960
NM_001007466	TULP4|TUSP|-|6q25.3|protein-coding	457519	407015	424808	284200	263967	278258	243498	228511	221125
NM_001146258	PIP4K2C|PIP5K2C|-|12q13.3|protein-coding	683209	661400	763400	646416	688541	584145	599877	515152	543598
NM_001134442	ZNF502|-|-|3p21.31|protein-coding	78300	91318	87783	87768	95410	82885	38702	78175	66337
NM_133335	NSD2|KMT3F|KMT3G|MMSET|REIIBP|TRX5|WHS|WHSC1|-|4p16.3|protein-coding	1894560	1808088	2051930	2626064	2479065	2202385	3367049	2992693	3285543
NR_033774	BASP1P1|-|-|13q12.12|pseudo	0.000	0.000	0.000	0.000	0.000	0.000	0.000	0.000	0.000
NR_046480	ROGDI|KTZS|-|16p13.3|protein-coding	141248	169590	134810	126775	106541	74992	133843	126282	128989
NM_001127692	PCCA|-|-|13q32.3|protein-coding	128965	122626	141080	118417	149475	114461	120943	126282	110562
NM_001004479	OR11H4|OR14-36|-|14q11.2|protein-coding	0.000	0.000	0.000	0.000	0.000	0.000	0.000	0.000	0.000
NM_001080137	CT47A10|CT47|CT47.10|-|Xq24|protein-coding	0.000	0.000	0.000	0.000	0.000	0.000	0.000	0.000	0.000
NM_001159772	CANT1|DBQD|DBQD1|SCAN-1|SCAN1|SHAPY|-|17q25.3|protein-coding	888939	952312	1001668	877676	939787	856483	1061072	823843	974791
NM_001194938	POGZ|MRD37|WHSUS|ZNF280E|ZNF635|ZNF635m|-|1q21.3|protein-coding	1569077	1466299	1434313	1349950	1338918	1318273	1191690	1130529	1125893
NR_110816	LOC101927755|-|-|17q23.1|ncRNA	12282	10436	12540	11145	1590	11841	6450	14031	12899
NM_001320540	C16orf70|C16orf6|LIN10|lin-10|-|16q22.1|protein-coding	279425	323525	289998	261910	319623	266417	314451	186417	228495
NM_024040	CUEDC2|C10orf66|bA18I14.5|-|10q24.32|protein-coding	469802	482679	456159	507102	505672	424295	493447	412924	438564
NM_172232	ABCA5|ABC13|EST90625|-|17q24.3|protein-coding	205730	166981	169296	234047	246475	270364	272525	324726	350114
NR_125803	SATB1-AS1|-|-|3p24.3|ncRNA	109006	79577	108161	111451	106541	84859	88691	80179	77394
NR_103831	FLJ31356|-|-|2p23.2|ncRNA	0.000	0.000	0.000	1393	3180	1973	0.000	0.000	0.000
NM_001010868	C6orf163|-|-|6q15|protein-coding	3071	5218	4703	6966	0.000	7894	8063	8018	7371
NM_001684	ATP2B4|ATP2B2|MXRA1|PMCA4|PMCA4b|PMCA4x|-|1q32.1|protein-coding	1566006	1617626	1456259	1205064	1291213	1140662	1599671	1296901	1367287
NM_001320557	ZSCAN16|ZNF392|ZNF435|dJ265C24.3|-|6p22.1|protein-coding	267142	255689	266484	254944	217852	183532	193509	180403	175057
NM_001282672	FAAP20|C1orf86|FP7162|-|1p36.33|protein-coding	393037	430497	426375	462522	437295	424295	398305	328735	355642
NM_001287421	ZSCAN26|SRE-ZBP|SREZBP|ZNF187|-|6p22.1|protein-coding	322413	313089	277457	252158	263967	203267	178995	182408	200855
NM_001040099	MOSPD3|CDS3|NET30|-|7q22.1|protein-coding	331625	361357	329187	331567	310082	290099	283813	212475	224810
NM_001318909	GTF3C2|TFIIIC-BETA|TFIIIC110|-|2p23.3|protein-coding	1237452	1286273	1290098	1153518	1168770	1093298	1120737	1022286	1007960
NR_110674	LINC01533|CTC-360P9.3|-|19q13.11|ncRNA	0.000	0.000	0.000	0.000	0.000	0.000	0.000	0.000	0.000
NM_001278252	DNM3|Dyna III|-|1q24.3|protein-coding	23030	32613	20378	15325	14311	1973	9675	22049	14742
NR_120599	PRMT5-AS1|-|-|14q11.2|ncRNA	112077	100449	119134	162997	144705	144063	153194	102229	145574
NM_015471	NSL1|C1orf48|DC8|MIS14|-|1q32.3|protein-coding	597232	598782	554915	567007	566098	615720	556337	709587	659688
NR_136672	TXNDC11|EFP1|-|16p13.13|protein-coding	546567	584432	608212	530785	620164	501260	554725	422946	466204
NR_033262	PRRG3|PRGP3|TMG3|-|Xq28|protein-coding	0.000	0.000	0.000	0.000	0.000	0.000	0.000	0.000	0.000
NM_001257134	COX14|C12orf62|PCAG1|-|12q13.12|protein-coding	316272	320916	338592	323208	319623	315754	319289	366820	353799
NM_020214	PARP6|ARTD17|PARP-6-B1|PARP-6-C|pART17|-|15q23|protein-coding	548102	639223	583131	546110	500902	446003	435394	304681	377754
NM_006944	SPP2|SPP-24|SPP24|-|2q37.1|protein-coding	0.000	0.000	0.000	0.000	0.000	0.000	0.000	0.000	0.000
NR_135194	LOC101927793|-|-|16q24.3|ncRNA	7677	11741	3135	1393	3180	5920	4838	2004	5528
NM_001136037	LIMS2|LGMD2W|PINCH-2|PINCH2|-|2q14.3|protein-coding	210336	220467	230431	164390	138344	130249	153194	100224	134517
NM_016072	GOLT1B|CGI-141|GCT2|GOT1|GOT1B|YMR292W|-|12p12.1|protein-coding	371543	339180	358970	353857	419803	562437	398305	741659	755509
NM_001323374	CAMK4|CaMK IV|CaMK-GR|caMK|-|5q22.1|protein-coding	2177056	2037687	1990796	1471153	1518606	1541274	1469052	1924304	1791109
NM_130771	OSCAR|PIGR3|PIgR-3|-|19q13.42|protein-coding	23030	18264	28216	15325	27033	13814	6450	12027	9214
NM_001136019	FCGRT|FCRN|alpha-chain|-|19q13.33|protein-coding	377684	392666	377781	328780	333934	270364	217697	186417	191641
NM_001322186	DCT|TRP-2|TYRP2|-|13q32.1|protein-coding	10747	6523	10973	8359	17492	5920	11288	4009	5528
NM_147199	MRGPRX1|GPCR|MGRG2|MRGX1|SNSR4|-|11p15.1|11|protein-coding	0.000	0.000	0.000	0.000	0.000	0.000	0.000	0.000	0.000
NM_001143912	FAM76A|-|-|1p35.3|protein-coding	171954	168285	156756	157425	154246	157877	124168	244547	206383
NR_102308	CACNG6|-|-|19q13.42|protein-coding	0.000	0.000	0.000	0.000	0.000	0.000	0.000	0.000	0.000
NM_001302820	C22orf24|HSN44A4A|-|22q12.3|protein-coding	1535	2609	4703	5573	3180	5920	3225	4009	9214
NM_021798	IL21R|CD360|NILR|-|16p12.1|protein-coding	1800907	1826352	1950039	2063236	2017918	2054375	1449702	1222735	1326748
NM_001329443	PPP1R16A|MYPT3|-|8q24.3|protein-coding	254860	309175	242971	320422	235344	223001	272525	206462	239552
NR_029854	MIR365A|MIR365-1|MIRN365-1|hsa-mir-365a|mir-365a|-|16p13.12|ncRNA	0.000	0.000	0.000	0.000	0.000	0.000	0.000	0.000	0.000
NM_001286617	MAP3K7CL|C21orf7|HC21ORF7|TAK1L|TAKL|TAKL-1|TAKL-2|TAKL-4|-|21q21.3|protein-coding	104400	117408	103459	82195	89049	53283	67728	62139	71865
NM_001318785	RARS2|ArgRS|DALRD2|PCH6|PRO1992|RARSL|-|6q15|protein-coding	354654	387447	294700	331567	348246	335489	356378	410919	388811
NM_015149	RGL1|RGL|-|1q25.3|protein-coding	119753	160458	101891	139314	112902	120381	151582	94211	121619
NR_103810	LINC00540|-|-|13q12.11|ncRNA	85977	97840	100324	125382	128803	132222	101592	88197	92135
NM_001277093	ZNF550|-|-|19q13.43|protein-coding	147389	166981	156756	139314	130393	136169	127393	160359	151102
NR_104148	ZNF107|Y8|ZFD25|ZNF588|smap-7|-|7q11.21|protein-coding	253325	245253	257079	225688	228984	201293	219310	186417	195327
NM_001166056	PEPD|PROLIDASE|-|19q13.11|protein-coding	683209	683577	717940	586511	645606	517047	617615	416933	447777
NM_152327	AK7|AK 7|-|14q32.2|protein-coding	4606	7827	9405	9752	7951	7894	6450	12027	12899
NM_001172767	FOXP2|CAGH44|SPCH1|TNRC10|-|7q31.1|protein-coding	0.000	1305	0.000	1393	0.000	0.000	0.000	0.000	0.000
NM_001134745	LRRTM4|-|-|2p12|protein-coding	0.000	0.000	0.000	0.000	0.000	0.000	0.000	0.000	0.000
NM_001322904	SNAP25|CMS18|RIC-4|RIC4|SEC9|SNAP|SNAP-25|SUP|bA416N4.2|dJ1068F16.2|-|20p12.2|protein-coding	3071	0.000	1568	4179	6361	5920	8063	12027	9214
NM_001318762	ATAT1|C6orf134|MEC17|Nbla00487|TAT|alpha-TAT|alpha-TAT1|-|6p21.33|protein-coding	84442	97840	64270	105878	85869	74992	80629	74166	55281
NM_001312689	ARMC4|CILD23|-|10p12.1|protein-coding	0.000	0.000	0.000	0.000	0.000	0.000	0.000	2004	0.000
NM_001177563	PPP2R1B|PP2A-Abeta|PR65B|-|11q23.1|protein-coding	511255	448761	456159	511281	586770	507180	654704	645444	668902
NR_000010	SNORD4A|RNU101A|Z17A|mgh18S-121|-|17q11.2|snoRNA	1535	3914	3135	4179	3180	7894	8063	10022	5528
NR_075071	LRRC9|-|-|14q23.1|pseudo	0.000	0.000	1568	0.000	0.000	0.000	0.000	2004	0.000
NM_001317384	AQP4|MIWC|WCH4|-|18q11.2|protein-coding	0.000	0.000	0.000	0.000	0.000	0.000	0.000	0.000	0.000
NM_001320988	TRIM37|MUL|POB1|TEF3|-|17q22|protein-coding	560385	538774	507888	553075	585180	556517	630515	651457	617306
NM_003511	HIST1H2AL|H2A.i|H2A/i|H2AFI|dJ193B12.9|-|6p22.1|protein-coding	0.000	1305	0.000	2786	0.000	13814	3225	20045	9214
NM_001282487	PRIM2|PRIM2A|p58|-|6p11.2|protein-coding	82906	76968	97188	98913	128803	130249	151582	148332	165843
NM_004701	CCNB2|HsT17299|-|15q22.2|protein-coding	176560	216553	241404	431873	322803	325621	824024	813820	834745
NM_175729	SSX4|CT5.4|-|Xp11.23|protein-coding	0.000	0.000	0.000	0.000	0.000	0.000	0.000	0.000	0.000
NM_001166161	PPP1R9A|NRB1|NRBI|Neurabin-I|-|7q21.3|protein-coding	27635	28700	29784	19504	30213	11841	12901	28063	23955
NM_001303040	ITGA10|PRO827|-|1q21.1|protein-coding	39918	33918	40756	64084	34984	47363	59665	48108	46068
NM_001100430	RAP1GDS1|GDS1|SmgGDS|-|4q23|protein-coding	763044	682273	753994	769012	930246	726234	896590	867941	799734
NM_001318168	PLPP4|DPPL2|PPAPDC1|PPAPDC1A|-|10q26.12|protein-coding	0.000	0.000	0.000	1393	0.000	0.000	0.000	0.000	0.000
NM_145660	APOL4|APOL-IV|APOLIV|-|22q12.3|protein-coding	42988	84795	72108	32042	46115	37496	37089	32072	42382
NM_138737	HEPH|CPL|-|Xq12|protein-coding	1535	1305	6270	5573	4770	7894	0.000	0.000	0.000
NM_000188	HK1|HK|HK1-ta|HK1-tb|HK1-tc|HKD|HKI|HMSNR|HXK1|hexokinase|-|10q22.1|protein-coding	2273780	2302507	2334090	2291711	2332770	2068189	2180196	2044573	2139380
NM_005278	GPM6B|M6B|-|Xp22.2|protein-coding	6141	7827	15676	19504	9541	21708	9675	22049	20270
NM_001282130	SSH2|SSH-2|SSH-2L|-|17q11.2|protein-coding	155065	123931	167728	114237	125623	96700	114493	80179	75551
NM_032501	ACSS1|ACAS2L|ACECS1|AceCS2L|-|20p11.21|protein-coding	838274	830990	788480	950120	842787	818987	951417	865937	853172
NM_005941	MMP16|C8orf57|MMP-X2|MT-MMP2|MT-MMP3|MT3-MMP|-|8q21.3|protein-coding	0.000	0.000	0.000	0.000	0.000	0.000	0.000	0.000	0.000
NM_213568	SLC39A3|ZIP-3|ZIP3|-|19p13.3|protein-coding	299384	347007	330754	274448	241705	303913	249949	210471	239552
NR_003190	USP32P1|-|-|17p11.2|pseudo	21494	13045	15676	15325	7951	35522	19351	18040	12899
NM_001321900	HDAC9|HD7|HD7b|HD9|HDAC|HDAC7|HDAC7B|HDAC9B|HDAC9FL|HDRP|MITR|-|7p21.1|protein-coding	784538	815336	796318	643629	726705	641375	553112	657470	617306
NR_022014	HMGN2P46|C15orf21|D-PCa-2|-|15q21.1|pseudo	1535	3914	3135	1393	6361	5920	4838	6013	3685
NR_029584	MIR198|MIRN198|miR-198|-|3q13.33|ncRNA	0.000	0.000	0.000	0.000	0.000	0.000	0.000	0.000	0.000
NR_003920	LOC389705|-|-|9p22.3|pseudo	0.000	1305	3135	2786	1590	3947	6450	0.000	1843
NM_005994	TBX2|-|-|17q23.2|protein-coding	0.000	0.000	0.000	0.000	0.000	0.000	0.000	2004	0.000
NM_001300951	ZNF91|HPF7|HTF10|-|19p12|protein-coding	402249	362661	384051	324601	375279	404560	357991	511143	469890
NM_004463	FGD1|AAS|FGDY|MRXS16|ZFYVE3|-|Xp11.22|protein-coding	113612	104363	106594	90554	95410	82885	80629	100224	90293
NM_001015049	BAG5|BAG-5|-|14q32.33|protein-coding	1153010	1098420	1028316	1046246	1054278	1012386	954642	1188659	1138792
NR_110189	LOC101927495|-|-|11q12.2|ncRNA	0.000	0.000	0.000	0.000	0.000	0.000	0.000	0.000	0.000
NM_001135700	YWHAZ|14-3-3-zeta|HEL-S-3|HEL-S-93|HEL4|KCIP-1|YWHAD|-|8q22.3|protein-coding	1711860	1522394	1697663	1590963	1951131	2010959	1830268	2283106	2126481
NM_001546	ID4|IDB4|bHLHb27|-|6p22.3|protein-coding	0.000	0.000	0.000	0.000	0.000	0.000	0.000	0.000	0.000
NM_016513	ICK|ECO|LCK2|MRK|-|6p12.1|protein-coding	463661	517901	467132	416548	432525	428241	335415	354794	386968
NM_001301060	MORN1|-|-|1p36.32|protein-coding	47594	30004	42324	32042	34984	31575	45152	38085	38697
NR_144541	TMEM62|-|-|15q15.2|protein-coding	167348	159153	181836	203398	190820	142089	206409	204457	141888
NM_001186	BACH1|BACH-1|BTBD24|-|21q21.3|protein-coding	678603	727932	667779	456949	594721	475605	383792	487089	515957
NM_175743	MAGEA2|CT1.2|MAGE2|MAGEA2A|-|Xq28|protein-coding	0.000	0.000	0.000	0.000	0.000	0.000	0.000	0.000	0.000
NM_001252275	UGT2A1|UDPGT2A1|-|4q13.3|protein-coding	1535	0.000	0.000	0.000	0.000	0.000	0.000	0.000	0.000
NR_037876	SLIT2-IT1|-|-|4p15.31|ncRNA	0.000	0.000	0.000	0.000	0.000	0.000	0.000	0.000	0.000
NM_001257230	ALG13|CDG1S|CXorf45|EIEE36|GLT28D1|MDS031|TDRD13|YGL047W|-|Xq23|protein-coding	316272	323525	280592	271662	294180	335489	362829	344771	335372
NM_001663	ARF6|-|-|14q21.3|protein-coding	2507145	2429048	2669547	2560586	2840032	3153594	2638167	3335460	3090216
NM_016161	A4GNT|alpha4GnT|-|3q22.3|protein-coding	0.000	0.000	0.000	0.000	0.000	0.000	0.000	0.000	0.000
NR_125393	PAQR9-AS1|-|-|3q23|ncRNA	0.000	0.000	3135	1393	0.000	0.000	0.000	0.000	0.000
NM_024619	FN3KRP|FN3KL|-|17q25.3|protein-coding	681673	678359	677184	697962	667869	599933	769197	779744	783150
NM_001329778	HKR1|ZNF875|-|19q13.12|protein-coding	426813	473547	434213	402617	365738	319701	361216	362811	322473
NM_198977	ARHGEF1|GEF1|LBCL2|LSC|P115-RHOGEF|SUB1.5|-|19q13.2|protein-coding	3158113	3108711	3316948	3120627	2983147	3329232	3475091	2816299	3058890
NR_073501	SZRD1|C1orf144|-|1p36.13|protein-coding	3230272	3186983	3337326	3227899	3358426	3283842	3257394	3427666	3383206
NM_138389	FAM114A1|Noxp20|-|4p14|protein-coding	16888	13045	21946	16718	12721	9867	12901	14031	3685
NM_001002862	DERL3|C22orf14|IZP6|LLN2|derlin-3|-|22q11.23|protein-coding	52200	74359	53297	105878	84279	108540	117718	108242	81079
NM_080474	SERPINB12|YUKOPIN|-|18q21.33|protein-coding	0.000	0.000	0.000	0.000	0.000	0.000	0.000	0.000	0.000
NM_001024921	RPL9|L9|NPC-A-16|-|4p14|protein-coding	78300	76968	83080	86375	76328	74992	74178	88197	88450
NR_106910	MIR6851|hsa-mir-6851|-|9p13.3|ncRNA	1535	0.000	3135	2786	1590	0.000	1613	0.000	0.000
NM_030790	ITFG1|2310047C21Rik|CDA08|LNKN-1|TIP|-|16q12.1|protein-coding	405319	439629	492212	397044	512033	447976	430557	426955	398024
NM_001300741	NUDT12|-|-|5q21.2|protein-coding	87512	80881	67405	93340	95410	80912	74178	94211	75551
NM_001286723	FAM120A|C9orf10|OSSA|-|9q22.31|protein-coding	915039	949703	874696	840062	880951	767677	943354	787762	779464
NM_001256071	RNF213|ALO17|C17orf27|KIAA1618|MYMY2|MYSTR|NET57|-|17q25.3|protein-coding	7037816	6974054	6716976	5846997	5932901	6605180	5752042	5315890	4407750
NM_173082	SHPRH|bA545I5.2|-|6q24.3|protein-coding	426813	401797	407564	397044	400721	380878	411206	400897	405395
NR_030211	MIR518D|MIRN518D|-|19q13.42|ncRNA	0.000	0.000	0.000	0.000	0.000	0.000	0.000	0.000	0.000
NM_001261448	GPM6A|GPM6|M6A|-|4q34.2|protein-coding	13818	15654	14108	37615	34984	35522	25801	44099	57124
NR_047479	LINC00854|TMEM106A-AS1|-|17q21.31|ncRNA	0.000	1305	0.000	5573	3180	15788	3225	2004	0.000
NM_207121	FAM110A|C20orf55|F10|bA371L19.3|-|20p13|protein-coding	322413	353529	337024	384506	300541	272338	361216	262587	316945
NM_000017	ACADS|ACAD3|SCAD|-|12q24.31|protein-coding	299384	309175	318214	323208	305311	219054	309614	254569	228495
NM_001248007	TRIM3|BERP|HAC1|RNF22|RNF97|-|11p15.4|protein-coding	145854	180026	181836	132348	92229	98673	109655	78175	95821
NM_001178076	ASNS|ASNSD|TS11|-|7q21.3|protein-coding	506649	467024	507888	625519	583590	562437	485384	483080	523328
NM_001136199	GRAMD1A|KIAA1533|-|19q13.11|protein-coding	1334176	1479345	1529934	1351343	1292803	1227494	1293282	904022	965577
NM_207398	GBP7|GBP4L|-|1p22.2|protein-coding	66018	56095	61135	69657	69967	61177	72566	74166	57124
NM_024537	CARS2|COXPD27|cysRS|-|13q34|protein-coding	282495	305262	275890	327387	325984	323648	348315	260583	331687
NM_139056	ADAMTS16|ADAMTS16s|-|5p15.32|protein-coding	1535	5218	0.000	1393	0.000	0.000	0.000	0.000	0.000
NM_001145335	UBE2Q2|-|-|15q24.2|protein-coding	423743	416147	416970	422121	518393	479551	486997	563260	587823
NM_001145318	DSN1|C20orf172|KNL3|MIS13|dJ469A13.2|hKNL-3|-|20q11.23|protein-coding	282495	331352	363673	448590	451606	355223	545049	603349	565710
NM_001300831	PIFO|C1orf88|pitchfork|-|1p13.2|protein-coding	26100	7827	9405	11145	15902	11841	16126	22049	25798
NR_036101	MIR3146|mir-3146|-|7p21.1|ncRNA	0.000	0.000	0.000	0.000	0.000	0.000	0.000	0.000	0.000
NM_001080485	ZNF275|-|-|Xq28|protein-coding	845950	837513	813561	540537	636065	556517	480546	428959	475418
NM_001144823	DENND4A|IRLB|MYCPBP|-|15q22.31|protein-coding	981057	984925	976587	936188	1254639	1142635	1038496	1170618	1020858
NR_037427	MIR3654|-|-|7q33|ncRNA	79836	69140	86216	76623	89049	88806	82241	92206	86607
NM_001260505	STK31|SGK396|TDRD8|-|7p15.3|protein-coding	3071	2609	9405	5573	1590	11841	4838	4009	5528
NM_001193414	TUBA8|TUBAL2|-|22q11.21|protein-coding	27635	45659	28216	39008	31803	15788	33864	20045	20270
NR_037630	LOC645513|-|-|4q26|pseudo	79836	84795	94053	84981	73148	61177	72566	86193	86607
NM_022139	GFRA4|-|-|20p13|protein-coding	0.000	0.000	0.000	0.000	0.000	0.000	0.000	0.000	0.000
NM_001205247	ACSL6|ACS2|FACL6|LACS 6|LACS2|LACS5|-|5q31.1|protein-coding	133571	130454	139512	144886	138344	122355	156419	252565	228495
NM_016445	PLEK2|-|-|14q23.3-q24.1|protein-coding	50665	63922	53297	47367	42934	29602	38702	40090	35011
NM_024303	ZSCAN5A|ZNF495|ZSCAN5|-|19q13.43|protein-coding	87512	91318	75243	75229	68377	61177	62890	44099	64495
NM_003596	TPST1|TANGO13A|-|7q11.21|protein-coding	38383	66531	70540	54332	68377	45390	75791	56126	53438
NM_001144951	GLYCTK|HBEBP2|HBEBP4|HBeAgBP4A|-|3p21.2|protein-coding	136642	144804	128540	179715	135164	155904	188671	134300	169529
NM_001317800	DOK2|p56DOK|p56dok-2|-|8p21.3|protein-coding	621797	627482	634860	781550	764869	755836	748233	619385	648632
NM_001278542	DIXDC1|CCD1|-|11q23.1|protein-coding	76765	63922	54864	27863	25443	15788	9675	24054	16584
NM_001185098	INS|IDDM|IDDM1|IDDM2|ILPR|IRDN|MODY10|-|11p15.5|protein-coding	0.000	0.000	0.000	0.000	0.000	0.000	3225	0.000	3685
NM_001308189	CPEB4|CPE-BP4|hCPEB-4|-|5q35.2|protein-coding	455984	418756	366808	356643	419803	501260	264462	372834	434878
NR_046602	ALDH1L1-AS1|-|-|3q21.3|ncRNA	0.000	0.000	0.000	0.000	0.000	0.000	0.000	0.000	0.000
NR_040023	ERVK13-1|-|-|16p13.3|ncRNA	198054	200899	192809	236833	141525	238789	216085	198444	187956
NM_001128921	MARK3|CTAK1|KP78|PAR1A|Par-1a|-|14q32.32-q32.33|protein-coding	973380	971880	1015776	922257	907983	785438	930454	845892	832903
NM_030912	TRIM8|GERP|RNF27|-|10q24.32|protein-coding	902757	931439	992263	904146	890492	702553	848213	601345	698385
NM_002645	PIK3C2A|CPK|PI3-K-C2(ALPHA)|PI3-K-C2A|PI3K-C2-alpha|PI3K-C2alpha|-|11p15.1|protein-coding	511255	485288	462429	440231	481820	526915	457970	565264	536227
NM_001290118	TIMM23B|bA592B15.7|-|10q11.23|protein-coding	18424	20873	12540	18111	22262	15788	17738	20045	20270
NR_046598	FGF12-AS3|-|-|3q28|ncRNA	0.000	0.000	0.000	0.000	0.000	0.000	0.000	0.000	0.000
NM_001243746	FAM20A|AI1G|AIGFS|FP2747|-|17q24.2|protein-coding	53736	75663	76810	26470	46115	35522	8063	8018	5528
NM_172249	CSF2RA|CD116|CDw116|CSF2R|CSF2RAX|CSF2RAY|CSF2RX|CSF2RY|GM-CSF-R-alpha|GMCSFR|GMR|SMDP4|-|Xp22.33 and Yp11.2|protein-coding	0.000	0.000	1568	0.000	1590	0.000	0.000	0.000	1843
NM_001143833	IQCF6|-|-|3p21.2|protein-coding	0.000	0.000	0.000	0.000	0.000	0.000	0.000	0.000	0.000
NM_032571	ADGRE3|EMR3|-|19p13.12|protein-coding	0.000	1305	1568	0.000	0.000	0.000	3225	0.000	0.000
NM_001302552	DDX3Y|DBY|-|Yq11.221|protein-coding	1260481	1206697	1246207	1206457	1455000	1687311	1143313	1635658	1564456
NM_001287751	FDFT1|DGPT|ERG9|SQS|SS|-|8p23.1|protein-coding	1363347	1374982	1492313	1440504	1593344	1405106	1585158	1593564	1538659
NR_125859	LOC101928540|-|-|6q14.1|ncRNA	0.000	0.000	0.000	0.000	0.000	0.000	0.000	0.000	0.000
NM_001321069	CSHL1|CS-5|CSHP1|CSL|GHB4|hCS-L|-|17q23.3|protein-coding	0.000	0.000	0.000	0.000	0.000	0.000	0.000	0.000	0.000
NM_198506	LRIT3|CSNB1F|FIGLER4|-|4q25|protein-coding	7677	3914	4703	5573	6361	5920	3225	4009	16584
NM_001319112	NEPRO|C3orf17|NET17|-|3q13.2|protein-coding	1022510	1024061	1037722	1100578	1094033	1051856	1036883	1070394	1164589
NR_104032	DYNLRB1|BITH|BLP|DNCL2A|DNLC2A|ROBLD1|-|20q11.22|protein-coding	574202	597478	639563	546110	607443	558490	585363	529184	508587
NM_005792	MPHOSPH6|MPP|MPP-6|MPP6|-|16q23.3|protein-coding	256395	215249	246106	264696	276688	292073	332190	400897	366698
NR_103852	TAT-AS1|-|-|16q22.2|ncRNA	1535	0.000	1568	1393	1590	0.000	0.000	4009	1843
NM_001114982	TP63|AIS|B(p51A)|B(p51B)|EEC3|KET|LMS|NBP|OFC8|RHS|SHFM4|TP53CP|TP53L|TP73L|p40|p51|p53CP|p63|p73H|p73L|-|3q28|protein-coding	0.000	2609	3135	1393	0.000	0.000	1613	4009	1843
NM_001206709	PRKAG1|AMPKG|-|12q13.12|protein-coding	790680	784027	793183	780157	744197	631508	811123	813820	799734
NR_073117	EPGN|ALGV3072|EPG|PRO9904|-|4q13.3|protein-coding	0.000	2609	0.000	1393	1590	1973	0.000	0.000	1843
NR_033380	CD99P1|CD99L1|CXYorf12|MIC2R|NCRNA00103|-|Xp22.33 and Yp11.2|pseudo	0.000	0.000	0.000	0.000	0.000	0.000	0.000	0.000	0.000
NM_016020	TFB1M|CGI-75|CGI75|mtTFB|mtTFB1|-|6q25.3|protein-coding	327019	319612	326052	274448	279869	242736	278975	314704	344586
NR_031728	MIR1827|MIRN1827|hsa-mir-1827|-|12q23.1|ncRNA	0.000	0.000	0.000	0.000	0.000	0.000	0.000	0.000	0.000
NM_020144	PAPOLB|PAPT|TPAP|-|7p22.1|protein-coding	55271	45659	65837	40401	58836	37496	48377	64143	55281
NM_175868	MAGEA6|CT1.6|MAGE-3b|MAGE3B|MAGE6|-|Xq28|protein-coding	0.000	0.000	0.000	0.000	0.000	0.000	0.000	0.000	0.000
NM_183229	IKZF3|AIO|AIOLOS|ZNFN1A3|-|17q12-q21.1|protein-coding	2867941	2697782	2592737	2085526	2205557	1825453	2262438	2253039	2275741
NM_005051	QARS|GLNRS|MSCCA|PRO2195|-|3p21.31|protein-coding	1823937	1832874	1962580	1928102	1973393	1782037	1888321	1753923	1776367
NM_022059	CXCL16|CXCLG16|SR-PSOX|SRPSOX|-|17p13.2|protein-coding	300919	315698	280592	190860	291000	181559	108042	68152	68180
NM_145005	C9orf72|ALSFTD|DENNL72|FTDALS|FTDALS1|-|9p21.2|protein-coding	55271	37832	29784	51546	33393	53283	37089	54121	75551
NM_001145000	ITGAV|CD51|MSK8|VNRA|VTNR|-|2q32.1|protein-coding	280960	309175	277457	288379	325984	297993	217697	346776	302204
NR_002439	SNORD43|RNU43|U43|-|22q13.1|snoRNA	0.000	2609	0.000	1393	0.000	3947	0.000	0.000	0.000
NR_036059	MIR3116-2|-|-|1p31.3|ncRNA	0.000	0.000	0.000	0.000	0.000	0.000	0.000	0.000	0.000
NM_001347948	IFT81|CDV-1|CDV-1R|CDV1|CDV1R|DV1|-|12q24.11|protein-coding	62947	57400	68972	87768	87459	61177	88691	110247	99506
NM_001144822	CD58|LFA-3|LFA3|ag3|-|1p13.1|protein-coding	257930	247862	228863	227081	248066	301940	287038	312699	333530
NM_001077207	SEC31A|ABP125|ABP130|HSPC275|HSPC334|SEC31L1|-|4q21.22|protein-coding	1569077	1518481	1603609	1423786	1499524	1298539	1380361	1258815	1337804
NM_001010861	PLPPR5|LPPR5|PAP2|PAP2D|PRG5|-|1p21.3|protein-coding	0.000	0.000	0.000	0.000	0.000	0.000	0.000	2004	0.000
NM_032406	PCDHGC4|PCDH-GAMMA-C4|-|5q31.3|protein-coding	0.000	0.000	0.000	0.000	0.000	0.000	0.000	0.000	0.000
NM_004514	FOXK2|ILF|ILF-1|ILF1|-|17q25.3|protein-coding	1275834	1329323	1243072	1216209	1245098	1069617	1196528	940103	969263
NM_001281434	ZNHIT3|TRIP3|-|17q12|protein-coding	303989	311784	335457	367788	351426	294046	356378	354794	350114
NM_001323518	RBP4|MCOPCB10|RDCCAS|-|10q23.33|protein-coding	0.000	0.000	0.000	0.000	0.000	0.000	0.000	0.000	1843
NM_152622	MIER3|-|-|5q11.2|protein-coding	416066	363966	349565	353857	375279	424295	335415	457022	423822
NR_003562	MPP3|DLG3|-|17q21.31|protein-coding	0.000	2609	1568	1393	0.000	0.000	0.000	0.000	0.000
NM_001144955	DTWD1|MDS009|-|15q21.2|protein-coding	79836	110886	94053	89161	98590	138142	85466	126282	151102
NM_017551	GRID1|GluD1|-|10q23.1-q23.2|protein-coding	10747	1305	1568	2786	7951	17761	0.000	0.000	1843
NM_001272049	TRAP1|HSP 75|HSP75|HSP90L|TRAP-1|-|16p13.3|protein-coding	746156	756631	866858	911112	807803	743995	886914	655466	781307
NM_014891	PDAP1|HASPP28|PAP|PAP1|-|7q22.1|protein-coding	825992	767068	815129	840062	853918	824907	886914	912040	961892
NM_003588	CUL4B|CUL-4B|MRXHF2|MRXS15|MRXSC|SFM2|-|Xq24|protein-coding	784538	691405	774372	827523	841197	893979	932066	1260820	1188545
NM_001303420	COLGALT2|C1orf17|GLT25D2|-|1q25.3|protein-coding	42988	73054	39189	13931	47705	27628	22576	14031	29483
NM_053050	MRPL53|L53MT|-|2p13.1|protein-coding	354654	350920	382484	352464	333934	351276	374117	370829	355642
NM_001135662	RAB29|RAB7L|RAB7L1|-|1q32.1|protein-coding	1291187	1281055	1329287	1324873	1345278	1219600	1414225	1443228	1435467
NM_001304450	ST8SIA1|GD3S|SIAT8|SIAT8-A|SIAT8A|ST8SiaI|-|12p12.1|protein-coding	300919	302653	286863	235440	235344	223001	261237	258578	237709
NM_001139	ALOX12B|12R-LOX|ARCI2|-|17p13.1|protein-coding	47594	31309	31351	36222	46115	27628	19351	28063	14742
NR_135848	FAM219B|C15orf17|-|15q24.1-q24.2|protein-coding	641755	785331	683454	725824	594721	613747	670830	645444	646789
NM_001278640	RANBP1|HTF9A|-|22q11.21|protein-coding	522002	489201	534536	586511	586770	564410	653091	689542	659688
NM_001320867	ETHE1|HSCO|YF13H12|-|19q13.31|protein-coding	675532	701841	666211	625519	628115	570331	607939	551233	589666
NR_049867	MIR5692C1|-|-|5q31.1|ncRNA	0.000	0.000	0.000	0.000	0.000	0.000	0.000	0.000	0.000
NM_001346370	DPH7|C9orf112|RRT2|WDR85|-|9q34.3|protein-coding	251789	350920	285295	317635	243295	272338	290263	240538	272720
NM_001321250	VOPP1|ECOP|GASP|-|7p11.2|protein-coding	429884	435715	481240	438838	491361	453896	467646	414928	445935
NM_023011	UPF3A|HUPF3A|RENT3A|UPF3|-|13q34|protein-coding	216477	225685	192809	225688	203541	195373	272525	276619	228495
NM_021158	TRIB3|C20orf97|NIPK|SINK|SKIP3|TRB3|-|20p13|protein-coding	423743	439629	518861	544717	507262	442056	449907	312699	398024
NM_001105250	NRXN3|C14orf60|-|14q24.3-q31.1|protein-coding	0.000	1305	0.000	0.000	0.000	0.000	0.000	4009	0.000
NM_004552	NDUFS5|CI-15k|CI15K|-|1p34.3|protein-coding	509720	420061	484375	486205	519984	511127	438619	495107	471732
NM_001007026	ATN1|B37|D12S755E|DRPLA|HRS|NOD|-|12p13.31|protein-coding	1220564	1304537	1246207	1242678	1165590	1164343	965930	645444	663374
NM_002906	RDX|DFNB24|-|11q22.3|protein-coding	635614	573996	620752	690996	718754	635455	807898	986206	965577
NM_001289027	LAIR1|CD305|LAIR-1|-|19q13.42|protein-coding	589555	635309	576860	667313	658328	556517	977218	725623	843959
NR_039945	MIR4784|-|-|2q21.1|ncRNA	0.000	0.000	0.000	1393	0.000	0.000	1613	0.000	0.000
NM_001136474	VASH2|-|-|1q32.3|protein-coding	0.000	2609	3135	1393	1590	9867	1613	2004	5528
NM_001326418	PISD|DJ858B16|PSD|PSDC|PSSC|dJ858B16.2|-|22q12.2|protein-coding	508184	536165	506320	529392	478639	481525	464421	436977	455148
NM_054021	GPR101|GPCR6|PAGH2|-|Xq26.3|protein-coding	0.000	0.000	0.000	0.000	0.000	1973	0.000	0.000	0.000
NR_027948	ERC1|Cast2|ELKS|ERC-1|RAB6IP2|-|12p13.33|protein-coding	603373	679664	664644	565614	634475	562437	466033	440986	423822
NM_002416	CXCL9|CMK|Humig|MIG|SCYB9|crg-10|-|4q21.1|protein-coding	300919	297434	310376	472274	543836	513100	533761	553237	523328
NM_002499	NEO1|IGDCC2|NGN|NTN1R2|-|15q24.1|protein-coding	248719	254385	258647	176928	201951	149983	143519	122273	105034
NM_080663	ERI2|EXOD1|ZGRF5|-|16p12.3|protein-coding	27635	37832	34486	54332	52475	65124	74178	124278	93978
NM_013334	GMPPB|MDDGA14|MDDGB14|MDDGC14|-|3p21.31|protein-coding	317807	365270	322916	401224	354606	394693	456358	412924	405395
NM_001290190	MYADM|SB135|-|19q13.42|protein-coding	835203	823163	815129	678458	1073360	1085405	437007	310695	386968
NM_001303248	WDR61|REC14|SKI8|-|15q25.1|protein-coding	279425	292216	272755	300918	314852	262471	351541	392879	340900
NR_136218	MEF2C-AS1|-|-|5q14.3|ncRNA	4606	3914	10973	8359	4770	15788	4838	6013	5528
NM_002225	IVD|ACAD2|-|15q15.1|protein-coding	861303	953616	990695	912505	860279	779518	977218	920058	912139
NR_136253	LOC101927420|-|-|7q21.12|ncRNA	19959	27395	32919	22290	38164	23682	27414	34076	33169
NM_080662	PEX11G|-|-|19p13.2|protein-coding	32241	26091	39189	26470	34984	21708	19351	24054	20270
NM_001160184	PLEKHN1|-|-|1p36.33|protein-coding	78300	73054	56432	76623	28623	51310	29026	26058	22112
NM_001002917	OR8D1|JCG9|OR8D3|OST004|PDJ9J14|-|11q24.2|protein-coding	0.000	0.000	0.000	0.000	0.000	0.000	0.000	0.000	0.000
NM_001010974	BCAS4|CNOL|-|20q13.13|protein-coding	348513	363966	374646	358036	359377	327595	401530	346776	403552
NR_077227	LOC100128885|-|-|7q11.21|ncRNA	0.000	0.000	0.000	0.000	0.000	0.000	0.000	0.000	0.000
NM_213646	WARS|GAMMA-2|IFI53|IFP53|-|14q32.2|protein-coding	3033753	2935208	3202516	2975741	3514262	3339099	2591402	2281102	2367876
NM_002383	MAZ|PUR1|Pur-1|SAF-1|SAF-2|SAF-3|ZF87|ZNF801|Zif87|-|16p11.2|protein-coding	1612065	1682852	1834040	1891880	1788934	1849135	2135044	1860160	1912728
NM_001135024	PDHX|DLDBP|E3BP|OPDX|PDX1|proX|-|11p13|protein-coding	328554	275257	288430	280021	294180	296019	293488	314704	383283
NR_037662	LOC100287632|-|-|6q22.31|pseudo	0.000	0.000	0.000	0.000	0.000	0.000	0.000	0.000	0.000
NM_001160036	RHOBTB2|DBC2|-|8p21.3|protein-coding	535820	598782	547077	557255	561328	424295	577301	440986	545441
NM_016112	PKD2L1|PCL|PKD2L|PKDL|TRPP3|-|10q24.31|protein-coding	0.000	0.000	0.000	0.000	1590	0.000	0.000	0.000	0.000
NM_032237	POMK|MDDGA12|MDDGC12|SGK196|-|8p11.21|protein-coding	72159	83490	53297	61298	60426	71045	62890	50112	44225
NR_144531	LOC100506113|-|-|11q13.5|ncRNA	1535	1305	0.000	0.000	0.000	0.000	0.000	0.000	0.000
NR_038972	LOC339593|-|-|20p12.2|ncRNA	0.000	0.000	0.000	0.000	0.000	0.000	0.000	0.000	0.000
NM_001130865	DMRT2|-|-|9p24.3|protein-coding	1535	3914	0.000	4179	1590	3947	1613	2004	1843
NM_001324090	VDAC2|POR|-|10q22.2|protein-coding	201124	156544	208485	210364	205131	163797	193509	246551	208226
NM_018534	NRP2|NP2|NPN2|PRO2714|VEGF165R2|-|2q33.3|protein-coding	237972	228294	203782	125382	200361	132222	79016	50112	68180
NM_007077	AP4S1|AP47B|CLA20|CLAPS4|CPSQ6|SPG52|-|14q12|protein-coding	122824	117408	103459	96126	82689	92753	98367	88197	86607
NM_001040442	FABP6|I-15P|I-BABP|I-BALB|I-BAP|ILBP|ILBP3|ILLBP|-|5q33.3|protein-coding	0.000	0.000	0.000	0.000	0.000	0.000	0.000	0.000	0.000
NM_001128854	SRRT|ARS2|ASR2|serrate|-|7q22.1|protein-coding	1499988	1558921	1639663	1730276	1593344	1870843	1901222	1677752	1728457
NM_213633	PSG4|PSBG-4|PSBG-9|PSG9|-|19q13.31|protein-coding	0.000	0.000	0.000	0.000	0.000	0.000	0.000	0.000	0.000
NM_016599	MYOZ2|C4orf5|CMH16|CS-1|-|4q26|protein-coding	0.000	0.000	0.000	1393	0.000	0.000	0.000	2004	0.000
NM_001010903	C6orf222|-|-|6p21.31|protein-coding	4606	2609	0.000	2786	0.000	3947	1613	2004	1843
NM_001018116	MURC|CAVIN4|cavin-4|-|9q31.1|protein-coding	12282	11741	6270	4179	3180	3947	4838	8018	1843
NM_001142640	TNRC6C|-|-|17q25.3|protein-coding	910433	909262	761832	695175	741016	672951	643416	531188	554654
NM_000558	HBA1|HBA-T3|HBH|-|16p13.3|protein-coding	1535	2609	0.000	6966	0.000	0.000	1613	0.000	0.000
NR_029683	MIR142|MIRN142|mir-142|-|17q22|ncRNA	27635	20873	9405	32042	15902	31575	22576	12027	31326
NR_033991	TOPORS-AS1|C9orf133|-|9p21.1|ncRNA	98259	113495	105026	98913	103361	67098	83854	82184	79236
NM_198179	QRFPR|AQ27|GPR103|SP9155|-|4q27|protein-coding	0.000	0.000	0.000	0.000	0.000	0.000	0.000	2004	0.000
NM_015446	AHCTF1|ELYS|MST108|MSTP108|TMBS62|-|1q44|protein-coding	474408	403102	416970	408189	430934	473631	475709	489094	501216
NR_027686	LINC00176|NCRNA00176|PRR17|-|20q13.33|protein-coding	279425	311784	252376	188074	124033	159850	172545	92206	149259
NM_032271	TRAF7|RFWD1|RNF119|-|16p13.3|protein-coding	1335711	1415422	1429611	1395923	1284852	1239335	1372298	1086430	1131421
NM_001134445	DDAH1|DDAH|DDAH-1|DDAHI|HEL-S-16|-|1p22.3|protein-coding	0.000	1305	3135	2786	1590	3947	6450	4009	0.000
NM_001291701	KIR2DS2|183ActI|CD158J|CD158b|KIR-2DS2|NKAT-5|NKAT5|cl-49|-|19q13.4|protein-coding	0.000	0.000	0.000	0.000	0.000	0.000	0.000	0.000	0.000
NM_181789	GLDN|CLOM|COLM|CRG-L2|CRGL2|LCCS11|UNC-112|-|15q21.2|protein-coding	1535	0.000	3135	1393	1590	3947	1613	0.000	0.000
NM_152265	BTF3L4|-|-|1p32.3|protein-coding	342372	345702	347997	410975	426164	432188	437007	567269	562025
NR_109917	LOC729296|-|-|20q13.33|ncRNA	1535	3914	1568	2786	1590	0.000	1613	0.000	0.000
NM_001282935	ZNF341|-|-|20q11.22|protein-coding	105936	121322	133242	104485	66787	82885	75791	84188	75551
NR_029193	SH3RF3-AS1|-|-|2q13|ncRNA	23030	39136	21946	20897	19082	37496	8063	10022	12899
NM_001271918	SEC11A|1810012E07Rik|SEC11L1|SPC18|SPCS4A|sid2895|-|15q25.2-q25.3|protein-coding	1010228	987534	989128	941761	1000213	941342	969155	1060372	1065083
NM_001257994	TRMT2A|HTF9C|-|22q11.21|protein-coding	677067	727932	785345	820558	696492	761757	777259	613372	711284
NM_007256	SLCO2B1|OATP-B|OATP2B1|OATPB|SLC21A9|-|11q13.4|protein-coding	21494	35222	14108	5573	20672	5920	3225	8018	5528
NR_031634	MIR1302-5|MIRN1302-5|hsa-mir-1302-5|-|20q13.13|ncRNA	0.000	0.000	0.000	0.000	0.000	0.000	0.000	0.000	0.000
NM_001319943	PAM|PAL|PHM|-|5q21.1|protein-coding	479014	506160	489077	440231	448426	388772	274137	252565	265350
NM_001346007	C4orf47|-|-|4q35.1|protein-coding	0.000	0.000	1568	0.000	0.000	1973	0.000	0.000	0.000
NM_001302454	CCDC151|CILD30|-|19p13.2|protein-coding	1535	0.000	0.000	4179	3180	3947	1613	2004	1843
NM_005479	FRAT1|-|-|10q24.1|protein-coding	296313	289607	335457	232654	246475	230895	219310	186417	197169
NM_001304940	GPATCH8|GPATC8|KIAA0553|-|17q21.31|protein-coding	1955973	1935933	1876364	1631364	1676032	1537328	1583545	1477304	1334118
NM_004669	CLIC3|-|-|9q34.3|protein-coding	323948	407015	305673	93340	104951	61177	87079	84188	71865
NM_198540	B3GNT8|B3GALT7|BGALT15|beta3Gn-T8|-|19q13.2|protein-coding	24565	57400	37621	20897	38164	19735	17738	18040	20270
NM_000545	HNF1A|HNF-1A|HNF1|IDDM20|LFB1|MODY3|TCF-1|TCF1|-|12q24.31|protein-coding	27635	35222	47027	22290	36574	19735	19351	24054	22112
NM_024539	RNF128|GRAIL|-|Xq22.3|protein-coding	0.000	0.000	0.000	0.000	0.000	0.000	0.000	0.000	0.000
NM_003978	PSTPIP1|CD2BP1|CD2BP1L|CD2BP1S|H-PIP|PAPAS|PSTPIP|-|15q24.3|protein-coding	776862	847949	906047	983555	814164	933448	935291	771726	890026
NM_139163	ALS2CR12|-|-|2q33.1|protein-coding	21494	27395	23513	23683	19082	25655	17738	14031	31326
NM_003214	TEAD3|DTEF-1|ETFR-1|TEAD-3|TEAD5|TEF-5|TEF5|-|6p21.31|protein-coding	42988	40441	18811	29256	15902	23682	8063	8018	5528
NR_103747	LINC01007|-|-|7q22.1|ncRNA	0.000	0.000	0.000	0.000	0.000	0.000	0.000	0.000	0.000
NR_108089	LOC101928618|-|-|7p14.2|ncRNA	0.000	0.000	0.000	0.000	0.000	0.000	0.000	0.000	0.000
NR_136160	ADA|-|-|20q13.12|protein-coding	377684	400493	377781	470880	357787	353250	535374	392879	462519
NR_135691	LOC101929151|-|-|15q23|ncRNA	0.000	0.000	0.000	0.000	0.000	0.000	0.000	0.000	0.000
NM_175884	CCDC71L|C7orf74|-|7q22.3|protein-coding	525073	614437	575293	507102	526344	503233	427331	585309	506744
NM_000440	PDE6A|CGPR-A|PDEA|RP43|-|5q32|protein-coding	0.000	0.000	0.000	1393	0.000	0.000	0.000	0.000	0.000
NM_001328650	PIK3R3|p55|p55-GAMMA|p55PIK|-|1p34.1|protein-coding	124359	120017	114432	115630	120852	82885	170933	116260	158473
NM_001165884	ZNF268|HZF3|-|12q24.33|protein-coding	388431	412234	343295	366395	427754	353250	395080	430964	469890
NM_001287241	ITM2C|BRI3|BRICD2C|E25|E25C|ITM3|-|2q37.1|protein-coding	718521	700536	822967	943154	798262	743995	799835	745668	751824
NR_046591	DPYD-AS2|-|-|1p21.3|ncRNA	0.000	0.000	0.000	0.000	0.000	0.000	0.000	0.000	0.000
NM_002921	RGR|RP44|-|10q23.1|protein-coding	0.000	0.000	0.000	0.000	0.000	0.000	0.000	0.000	0.000
NR_033913	LOC100128593|-|-|9q34.3|ncRNA	0.000	0.000	0.000	0.000	1590	0.000	0.000	0.000	0.000
NM_017840	MRPL16|L16mt|MRP-L16|PNAS-111|-|11q12.1|protein-coding	697026	710973	733616	745328	748967	655190	730495	749677	781307
NM_001330623	ZNF7|HF.16|KOX4|zf30|-|8q24.3|protein-coding	42988	53486	39189	48760	44525	39469	38702	44099	53438
NR_039964	MIR4800|mir-4800|-|4p16.3|ncRNA	23030	22177	26648	12538	14311	21708	19351	16036	7371
NM_001289025	LAIR1|CD305|LAIR-1|-|19q13.42|protein-coding	657109	675750	628590	713286	718754	607827	1049784	799789	910296
NM_001278670	NFATC1|NF-ATC|NF-ATc1.2|NFAT2|NFATc|-|18q23|protein-coding	1113093	1193651	1225828	1149338	1171951	1134741	846600	651457	720498
NR_120437	OR7E47P|OR7E141|-|12q13.13|pseudo	0.000	0.000	1568	0.000	0.000	0.000	0.000	0.000	0.000
NM_001113755	TYMP|ECGF|ECGF1|MEDPS1|MNGIE|MTDPS1|PDECGF|TP|hPD-ECGF|-|22q13.33|protein-coding	1289652	1376286	1381016	1246858	1245098	1229467	883689	707583	711284
NR_103476	RUFY2|RABIP4R|ZFYVE13|-|10q21.3|protein-coding	211871	219162	195944	211757	221033	248656	237048	268601	270878
NM_006606	RBBP9|BOG|RBBP10|-|20p11.23|protein-coding	386896	370488	376213	465308	523164	483498	453133	513148	475418
NR_110290	SLC22A17|24p3R|BOCT|BOIT|NGALR|NGALR2|NGALR3|hBOIT|-|14q11.2|protein-coding	135106	159153	147350	160211	111311	148010	112880	86193	93978
NR_134294	LOC100507464|-|-|8q11.21|ncRNA	0.000	0.000	0.000	0.000	0.000	0.000	0.000	0.000	0.000
NM_001242788	BRF1|BRF|BRF-1|CFDS|GTF3B|HEL-S-76p|TAF3B2|TAF3C|TAFIII90|TF3B90|TFIIIB90|hBRF|-|14q32.33|protein-coding	522002	555733	482807	483419	405492	473631	493447	356798	401710
NM_001323967	TIAL1|TCBP|TIAR|-|10q26.11|protein-coding	1111557	1106247	1103559	1207850	1165590	1148555	1198141	1302914	1262253
NR_106937	MIR6877|hsa-mir-6877|-|9q34.13|ncRNA	3071	7827	4703	4179	6361	3947	11288	4009	7371
NM_001329606	CSNK1G1|CK1gamma1|-|15q22.31|protein-coding	879727	840122	805724	801054	782361	663084	690181	693551	707599
NR_110042	LOC101927058|-|-|12q12|ncRNA	0.000	0.000	0.000	0.000	0.000	0.000	0.000	0.000	0.000
NM_001199984	NDUFS1|CI-75Kd|CI-75k|PRO1304|-|2q33.3|protein-coding	954957	887085	927993	958478	992262	893979	1012695	1062376	1022701
NM_033645	FBXW11|BTRC2|BTRCP2|FBW1B|FBXW1B|Fbw11|Hos|-|5q35.1|protein-coding	908898	977098	954641	849814	890492	769651	699856	739654	737082
NR_027991	APLNR|AGTRL1|APJ|APJR|HG11|-|11q12.1|protein-coding	0.000	0.000	0.000	0.000	0.000	0.000	0.000	0.000	0.000
NM_001199382	RNF145|-|-|5q33.3|protein-coding	1604389	1525004	1559718	1666192	1787344	1716913	1525492	1609600	1634479
NM_001161630	KDM4E|JMJD2E|KDM4DL|KDM5E|-|11q21|protein-coding	0.000	0.000	3135	1393	0.000	0.000	0.000	0.000	0.000
NM_005498	AP1M2|AP1-mu2|HSMU1B|MU-1B|MU1B|mu2|-|19p13.2|protein-coding	0.000	3914	4703	0.000	3180	1973	0.000	0.000	3685
NM_012418	FSCN2|RFSN|RP30|-|17q25.3|protein-coding	15353	18264	21946	26470	6361	13814	8063	6013	0.000
NM_001324008	CTNNA1|CAP102|MDPT2|-|5q31.2|protein-coding	816780	759240	739886	600442	747377	605853	598264	461031	504901
NM_001330397	MKS1|BBS13|JBTS28|MES|MKS|POC12|-|17q22|protein-coding	171954	180026	208485	199219	192410	163797	219310	190426	189799
NM_018478	DBNDD2|C20orf35|CK1BP|HSMNP1|-|20q13.12|protein-coding	328554	344398	322916	369181	319623	226948	280587	238534	263507
NM_004308	ARHGAP1|CDC42GAP|RHOGAP|RHOGAP1|p50rhoGAP|-|11p11.2|protein-coding	1363347	1371068	1402962	1234320	1262590	1128821	1257806	918053	1013488
NM_001282131	SSH2|SSH-2|SSH-2L|-|17q11.2|protein-coding	156601	134367	156756	114237	109721	114461	79016	84188	66337
NM_001320318	MAATS1|AAT1|AAT1alpha|C3orf15|CaM-IP2|SPATA26|-|3q13.33|protein-coding	4606	1305	3135	2786	1590	7894	4838	4009	7371
NM_001324389	HMBOX1|HNF1LA|HOT1|PBHNF|-|8p21.1-p12|protein-coding	179630	189158	158323	181108	170148	205240	159645	170381	141888
NR_121597	CDC37L1-AS1|-|-|9p24.1|ncRNA	3071	3914	10973	8359	6361	5920	3225	16036	7371
NM_003413	ZIC3|HTX|HTX1|VACTERLX|ZNF203|-|Xq26.3|protein-coding	0.000	0.000	0.000	0.000	0.000	0.000	0.000	0.000	0.000
NM_001206947	PICALM|CALM|CLTH|LAP|-|11q14.2|protein-coding	1177575	1144079	1112964	920864	1176721	1097245	828862	996228	1009802
NM_032456	PCDH7|BH-Pcdh|BHPCDH|PPP1R120|-|4p15.1|protein-coding	0.000	0.000	1568	0.000	0.000	0.000	0.000	0.000	0.000
NM_198541	IGFL1|APRG644|UNQ644|-|19q13.32|protein-coding	0.000	0.000	0.000	0.000	0.000	0.000	0.000	0.000	0.000
NM_001167575	CAAP1|C9orf82|CAAP|-|9p21.2|protein-coding	518931	525728	509456	447197	531115	473631	441845	547224	523328
NM_001289109	LONRF3|RNF127|-|Xq24|protein-coding	72159	80881	101891	69657	65197	53283	45152	52117	35011
NR_110027	LINC01522|-|-|20q13.13|ncRNA	0.000	0.000	0.000	0.000	0.000	0.000	0.000	0.000	0.000
NM_005388	PDCL|PhLP|-|9q33.2|protein-coding	600302	635309	592536	614373	677410	586118	633741	765713	738925
NM_001321030	SEPT2|DIFF6|NEDD-5|NEDD5|Pnutl3|hNedd5|-|2q37.3|protein-coding	3115124	2894767	3001869	2805778	3107180	2983876	3033247	3457734	3337139
NM_001256346	SEMA5B|SEMAG|SemG|-|3q21.1|protein-coding	0.000	0.000	0.000	0.000	0.000	0.000	0.000	0.000	1843
NM_002928	RGS16|A28-RGS14|A28-RGS14P|RGS-R|-|1q25.3|protein-coding	2193944	2245108	2287064	2176080	2184885	2137260	1406162	1405143	1347017
NM_007260	LYPLA2|APT-2|APT2|DJ886K2.4|-|1p36.11|protein-coding	680138	664009	705400	700748	693311	655190	720819	535197	558340
NM_012074	DPF3|BAF45C|CERD4|-|14q24.2|protein-coding	92118	134367	114432	182501	130393	165771	203184	182408	162158
NR_033874	FLJ20021|-|-|4q24|ncRNA	52200	73054	56432	66871	68377	27628	72566	34076	51596
NM_001242799	ZNF322|HCG12|ZNF322A|ZNF388|ZNF489|-|6p22.2|protein-coding	53736	40441	47027	36222	44525	41443	54827	62139	47910
NM_001018077	NR3C1|GCCR|GCR|GCRST|GR|GRL|-|5q31.3|protein-coding	4062404	3729671	3990997	3545534	3994491	4278467	2773623	3241249	2931743
NM_001253876	UXS1|SDR6E1|UGD|-|2q12.2|protein-coding	594161	627482	625455	504316	515213	509153	575688	587314	606250
NM_001304421	SLMAP|SLAP|-|3p14.3|protein-coding	916574	794463	782210	796874	793492	732155	796610	962152	897397
NR_135855	TRIP4|ASC-1|ASC1|HsT17391|MDCDC|SMABF1|ZC2HC5|-|15q22.31|protein-coding	471337	493115	438916	430479	430934	378905	424106	451009	414609
NM_000978	RPL23|L23|rpL17|-|17q12|protein-coding	614120	585737	653671	586511	631295	669004	564400	663484	580452
NM_001109977	FAM160A1|-|-|4q31.3|protein-coding	0.000	0.000	1568	0.000	1590	0.000	0.000	0.000	0.000
NM_001287243	RALYL|HNRPCL3|-|8q21.2|protein-coding	0.000	0.000	0.000	0.000	0.000	1973	0.000	0.000	0.000
NM_001127896	CHST8|GALNAC4ST1|GalNAc4ST|PSS3|-|19q13.11|protein-coding	0.000	0.000	0.000	0.000	0.000	0.000	0.000	0.000	0.000
NM_002135	NR4A1|GFRP1|HMR|N10|NAK-1|NGFIB|NP10|NUR77|TR3|-|12q13.13|protein-coding	1106951	1133642	995398	608801	855508	1174210	172545	120269	145574
NR_038923	SSSCA1-AS1|-|-|11q13.1|ncRNA	15353	27395	20378	19504	14311	19735	24189	4009	9214
NM_001315505	ANKUB1|C3orf16|-|3q25.1|protein-coding	0.000	0.000	0.000	0.000	1590	0.000	0.000	0.000	0.000
NM_001135219	PIP5KL1|PIPKH|bA203J24.5|-|9q34.11|protein-coding	7677	6523	17243	15325	4770	11841	6450	2004	3685
NR_135115	LOC101927895|-|-|1p36.13|ncRNA	6141	3914	9405	6966	9541	1973	6450	2004	5528
NM_000552	VWF|F8VWF|VWD|-|12p13.31|protein-coding	26100	26091	21946	6966	6361	9867	9675	4009	3685
NM_006831	CLP1|HEAB|hClp1|-|11q12.1|protein-coding	460590	426584	451456	430479	421393	357197	430557	400897	410923
NM_014051	TMEM14A|C6orf73|PTD011|-|6p12.2|protein-coding	216477	203508	235133	213150	235344	187479	243498	268601	245080
NR_104015	TMED1|IL1RL1LG|Il1rl1l|Tp24|p24g1|-|19p13.2|protein-coding	237972	301348	324484	288379	263967	278258	272525	210471	221125
NM_001256012	MYH10|NMMHC-IIB|NMMHCB|-|17p13.1|protein-coding	161207	160458	178701	203398	170148	173665	188671	144323	145574
NR_004401	SEC1P|SEC1|-|19q13.33|pseudo	9212	19568	21946	6966	20672	19735	11288	8018	18427
NM_001258206	VAV1|VAV|-|19p13.3|protein-coding	1056287	1099725	1131775	1111723	1074951	1053829	1249743	1050349	1183017
NM_001114980	TP63|AIS|B(p51A)|B(p51B)|EEC3|KET|LMS|NBP|OFC8|RHS|SHFM4|TP53CP|TP53L|TP73L|p40|p51|p53CP|p63|p73H|p73L|-|3q28|protein-coding	1535	3914	10973	6966	7951	3947	11288	18040	9214
NM_006503	PSMC4|MIP224|RPT3|S6|TBP-7|TBP7|-|19q13.2|protein-coding	1019439	982316	978155	940368	954098	959103	973993	912040	939779
NM_001258355	HNF4A|FRTS4|HNF4|HNF4a7|HNF4a8|HNF4a9|HNF4alpha|MODY|MODY1|NR2A1|NR2A21|TCF|TCF14|-|20q13.12|protein-coding	0.000	0.000	0.000	0.000	0.000	0.000	0.000	0.000	0.000
NM_001304820	TSACC|C1orf182|SIP|SSTK-IP|-|1q22|protein-coding	0.000	1305	3135	4179	3180	0.000	1613	0.000	0.000
NM_001142530	BHLHB9|GASP3|p60TRP|-|Xq22.1|protein-coding	32241	67836	61135	52939	65197	43416	51602	30067	70023
NM_001134434	SPOCK2|testican-2|-|10q22.1|protein-coding	853627	747500	815129	728611	769639	803199	745008	717605	691014
NR_037411	MIR3617|-|-|20q13.12|ncRNA	0.000	0.000	0.000	0.000	0.000	0.000	0.000	0.000	0.000
NM_007125	UTY|KDM6AL|KDM6C|UTY1|-|Yq11.221|protein-coding	609514	542687	562752	518247	559738	493366	490222	451009	444092
NM_001178034	DPP10|DPL2|DPPY|DPRP-3|DPRP3|-|2q14.1|protein-coding	1535	0.000	1568	0.000	0.000	0.000	0.000	0.000	0.000
NM_000016	ACADM|ACAD1|MCAD|MCADH|-|1p31.1|protein-coding	979522	904044	965614	1089433	1181492	1016333	1072360	1272847	1190387
NM_001136033	PUF60|FIR|RoBPI|SIAHBP1|VRJS|-|8q24.3|protein-coding	1383306	1415422	1412368	1313728	1413655	1347875	1431963	1220730	1260410
NM_001286205	GAS8|CILD33|DRC4|GAS11|-|16q24.3|protein-coding	107471	104363	120702	112844	117672	90779	103205	96215	101349
NR_126385	TXNDC12-AS1|-|-|1p32.3|ncRNA	0.000	0.000	0.000	0.000	0.000	0.000	1613	0.000	0.000
NM_001301228	HMGB3|HMG-2a|HMG-4|HMG2A|HMG4|-|Xq28|protein-coding	128965	112190	119134	174142	162197	120381	343478	362811	364856
NR_121625	LOC100507639|-|-|4q31.21|ncRNA	0.000	0.000	0.000	0.000	3180	0.000	0.000	0.000	0.000
NM_032929	USP45|-|-|6q16.2|protein-coding	27635	43050	42324	61298	44525	37496	32251	32072	68180
NM_001005404	YPEL2|FKSG4|-|17q22|protein-coding	997945	953616	890372	462522	489770	345356	456358	442991	517800
NR_073040	NET1|ARHGEF8|NET1A|-|10p15.1|protein-coding	523537	523119	479672	523820	548606	485472	598264	669497	705756
NM_014321	ORC6|ORC6L|-|16q11.2|protein-coding	191913	177417	194377	384506	335525	311807	493447	491098	541755
NM_020428	SLC44A2|CTL2|PP1292|-|19p13.2|protein-coding	2481045	2466879	2594305	2173294	2242131	2060295	1959274	1731874	1789266
NM_001346113	FNIP1|-|-|5q31.1|protein-coding	150459	159153	131675	140707	131984	108540	141906	128287	103191
NM_001282792	ANKZF1|ZNF744|-|2q35|protein-coding	492831	568778	523564	571186	489770	562437	522473	416933	517800
NM_001261817	TCP11|D6S230E|FPPR|-|6p21.31|protein-coding	0.000	1305	0.000	2786	0.000	1973	0.000	0.000	1843
NM_001243439	SPECC1|CYTSB|HCMOGT-1|HCMOGT1|NSP|-|17p11.2|protein-coding	187307	220467	222593	220116	238525	207214	259624	200448	232181
NR_108082	LOC100506725|-|-|7p14.2|ncRNA	1535	0.000	0.000	0.000	0.000	0.000	0.000	0.000	0.000
NM_198074	OR2C3|OR2C4|OR2C5P|OST742|-|1q44|protein-coding	0.000	0.000	0.000	0.000	0.000	3947	0.000	0.000	0.000
NR_135596	LOC101927635|-|-|Xp11.23|ncRNA	3071	2609	9405	5573	6361	7894	0.000	6013	3685
NM_020717	SHROOM4|SHAP|-|Xp11.22|protein-coding	0.000	0.000	1568	0.000	0.000	0.000	1613	2004	0.000
NR_110792	LINC01478|-|-|18q12.3|ncRNA	0.000	0.000	0.000	0.000	0.000	0.000	0.000	0.000	0.000
NM_016410	CHMP5|C9orf83|CGI-34|HSPC177|PNAS-2|SNF7DC2|Vps60|-|9p13.3|protein-coding	400713	420061	423240	422121	410262	436135	414431	561255	578609
NM_001322332	C2orf76|AIM29|-|2q14.2|protein-coding	46059	54791	50162	48760	50885	47363	59665	60134	68180
NR_038123	PSMA3|HC8|PSC3|-|14q23.1|protein-coding	563455	528337	617617	617160	664688	655190	664379	749677	703913
NM_018102	ZNF334|-|-|20q13.12|protein-coding	66018	48268	34486	75229	44525	43416	40314	40090	49753
NM_001190706	MTRNR2L9|HN9|-|6q11.1|protein-coding	0.000	0.000	0.000	0.000	0.000	0.000	0.000	0.000	0.000
NM_182515	ZNF714|-|-|19p12|protein-coding	205730	224380	224160	281414	281459	315754	419269	461031	451463
NM_001135769	PVR|CD155|HVED|NECL5|Necl-5|PVS|TAGE4|-|19q13.31|protein-coding	171954	147413	136377	165783	147885	167744	98367	92206	97663
NM_004046	ATP5A1|ATP5A|ATP5AL2|ATPM|COXPD22|HEL-S-123m|MC5DN4|MOM2|OMR|ORM|hATP1|-|18q21.1|protein-coding	2307556	2178576	2398360	2351616	2552213	2502351	2475297	2766187	2572416
NM_020197	SMYD2|HSKM-B|KMT3C|ZMYND14|-|1q32.3|protein-coding	382290	379620	327619	387292	364147	319701	383792	374838	390653
NR_134583	SETD6|-|-|16q21|protein-coding	460590	442238	456159	463915	432525	438109	390242	368825	377754
NM_021010	DEFA5|DEF5|HD-5|-|8p23.1|protein-coding	0.000	0.000	0.000	0.000	0.000	0.000	0.000	0.000	0.000
NM_018930	PCDHB10|PCDH-BETA10|PCHB10|-|5q31.3|protein-coding	0.000	0.000	0.000	0.000	1590	0.000	0.000	0.000	0.000
NM_001301041	C1orf54|-|-|1q21.2|protein-coding	15353	14350	14108	15325	14311	15788	3225	8018	9214
NM_014005	PCDHA9|PCDH-ALPHA9|-|5q31.3|protein-coding	0.000	0.000	0.000	0.000	0.000	1973	0.000	0.000	0.000
NM_134445	CD99L2|CD99B|MIC2L1|-|Xq28|protein-coding	572667	617046	625455	497350	599492	489419	536986	408915	429350
NM_022779	DDX31|PPP1R25|-|9q34.13|protein-coding	376149	366575	387186	339925	360967	343383	390242	258578	298518
NM_001289136	SLIT2|SLIL3|Slit-2|-|4p15.31|protein-coding	0.000	0.000	0.000	0.000	0.000	0.000	0.000	0.000	0.000
NM_005054	RGPD5|BS-63|BS63|HEL161|RGP5|-|2q13|protein-coding	15353	13045	14108	13931	14311	5920	9675	18040	11056
NM_000942	PPIB|CYP-S1|CYPB|HEL-S-39|OI9|SCYLP|-|15q22.31|protein-coding	1070104	1038411	1163126	1081074	1125836	1134741	1214266	1222735	1159061
NM_001270532	WTAP|Mum2|-|6q25.3|protein-coding	437561	382229	380916	370574	411852	420348	393467	517157	504901
NM_182904	P4HA3|-|-|11q13.4|protein-coding	0.000	0.000	0.000	0.000	0.000	0.000	0.000	0.000	0.000
NR_045204	CHEK1|CHK1|-|11q24.2|protein-coding	442166	430497	507888	686817	710803	730181	885302	1046340	1072454
NR_110006	ATE1|-|-|10q26.13|protein-coding	502043	523119	506320	515461	486590	540729	506347	599340	608093
NR_130734	LDB2|CLIM1|LDB-2|LDB1|-|4p15.32|protein-coding	7677	5218	9405	2786	0.000	0.000	6450	4009	7371
NM_153367	ZCCHC24|C10orf56|Z3CXXC8|-|10q22.3|protein-coding	84442	83490	109729	59905	60426	78939	66115	50112	71865
NM_139166	ABRA|STARS|-|8q23.1|protein-coding	0.000	0.000	0.000	0.000	0.000	0.000	0.000	0.000	0.000
NM_001261463	NRAP|N-RAP|-|10q25.3|protein-coding	0.000	0.000	0.000	0.000	0.000	0.000	0.000	2004	0.000
NR_126377	LINC00437|TCONS_00021639|-|13q13.3|ncRNA	0.000	0.000	0.000	0.000	0.000	0.000	0.000	0.000	0.000
NM_138425	C12orf57|C10|GRCC10|-|12p13.31|protein-coding	810639	808813	849615	794088	850738	779518	812736	803798	788678
NM_198378	CACNA1G|Ca(V)T.1|Cav3.1|NBR13|SCA42|-|17q21.33|protein-coding	3071	3914	14108	2786	1590	5920	1613	0.000	3685
NR_033408	FBXW4P1|FBW3|FBXW3|SHFM3P1|-|22q11.23|pseudo	67553	91318	75243	78016	77918	69071	69341	52117	71865
NM_022750	PARP12|ARTD12|MST109|MSTP109|ZC3H1|ZC3HDC1|-|7q34|protein-coding	703168	817945	750859	741149	717164	645322	764359	647448	681801
NM_005786	TSHZ1|CAA|NY-CO-33|SDCCAG33|TSH1|-|18q22.3|protein-coding	855162	941876	887236	745328	745787	631508	764359	671502	713127
NM_173529	C18orf54|LAS2|-|18q21.2|protein-coding	52200	45659	40756	97520	74738	80912	116105	190426	138203
NM_001202431	PRDX1|MSP23|NKEF-A|NKEFA|PAG|PAGA|PAGB|PRX1|PRXI|TDPX2|-|1p34.1|protein-coding	1031722	949703	1094154	1090826	1179901	1115007	1122350	1160596	1186702
NR_120662	LOC102723703|-|-|10q23.1|ncRNA	13818	20873	9405	15325	22262	11841	11288	2004	5528
NM_001204408	SEC14L1|PRELID4A|SEC14L|-|17q25.2-q25.3|protein-coding	575738	590955	575293	639450	683770	607827	712757	611367	632048
NM_001172087	PEX2|PAF1|PBD5A|PBD5B|PMP3|PMP35|PXMP3|RNF72|ZWS3|-|8q21.13|protein-coding	465196	427888	448321	550289	554967	532835	617615	741659	656003
NM_175077	SLA2|C20orf156|MARS|SLAP-2|SLAP2|-|20q11.23|protein-coding	948816	947094	1000100	997486	838016	842669	1070747	922062	993218
NM_019041	MTRF1L|HMRF1L|MRF1L|mtRF1a|-|6q25.2|protein-coding	95189	91318	92486	111451	109721	124328	91917	106238	160315
NM_013355	PKN3|UTDP4-1|-|9q34.11|protein-coding	204195	234817	216323	284200	230574	234842	167707	152341	117933
NM_001346478	AMZ2|-|-|17q24.2|protein-coding	492831	464415	463996	459735	489770	374958	578913	569273	530699
NM_001282510	TSPAN16|TM-8|TM4-B|TM4SF16|-|19p13.2|protein-coding	0.000	0.000	1568	0.000	1590	0.000	0.000	0.000	0.000
NM_001100112	MYH2|IBM3|MYH2A|MYHSA2|MYHas8|MYPOP|MyHC-2A|MyHC-IIa|-|17p13.1|protein-coding	0.000	0.000	0.000	0.000	0.000	0.000	0.000	0.000	0.000
NM_001919	ECI1|DCI|-|16p13.3|protein-coding	198054	240035	224160	273055	216262	209187	254786	184412	202698
NR_039814	MIR4668|mir-4668|-|9q31.3|ncRNA	1535	6523	3135	6966	3180	5920	1613	8018	3685
NM_012326	MAPRE3|EB3|EBF3|EBF3-S|RP3|-|2p23.3|protein-coding	70624	83490	73675	68264	81098	73018	54827	34076	38697
NM_001287437	JADE1|PHF17|-|4q28.2|protein-coding	558849	534860	554915	544717	480229	501260	504735	557246	562025
NR_026872	PDE6G|PDEG|RP57|-|17q25.3|protein-coding	47594	45659	36054	65477	55656	33549	32251	20045	33169
NM_001142397	CTIF|Gm672|KIAA0427|-|18q21.1|protein-coding	273283	253080	255512	174142	160607	144063	101592	88197	99506
NM_001202855	CYP3A4|CP33|CP34|CYP3A|CYP3A3|CYPIIIA3|CYPIIIA4|HLP|NF-25|P450C3|P450PCN1|-|7q22.1|protein-coding	0.000	1305	0.000	0.000	0.000	0.000	1613	2004	0.000
NM_000084	CLCN5|CLC5|CLCK2|ClC-5|DENTS|NPHL1|NPHL2|XLRH|XRN|hCIC-K2|-|Xp11.23|protein-coding	52200	73054	43892	40401	58836	51310	74178	76170	75551
NR_029872	MIR380|MIR380-3p|MIRN380|hsa-mir-380|mir-380|-|14q32.31|ncRNA	0.000	0.000	0.000	0.000	0.000	0.000	0.000	0.000	0.000
NR_136317	LOC105374389|-|-|2p23.2|ncRNA	0.000	0.000	0.000	0.000	0.000	0.000	0.000	0.000	0.000
NR_002719	TOP1P1|-|-|1q24.3|pseudo	138177	109581	122269	130955	152656	112487	138681	140314	125304
NM_005169	PHOX2A|ARIX|CFEOM2|FEOM2|NCAM2|PMX2A|-|11q13.4|protein-coding	0.000	0.000	1568	1393	0.000	0.000	0.000	0.000	0.000
NM_001300849	PIP5K1C|LCCS3|PIP5K-GAMMA|PIP5K1-gamma|PIP5Kgamma|-|19p13.3|protein-coding	297848	314393	299403	274448	219443	181559	288650	156350	186113
NM_203330	CD59|16.3A5|1F5|EJ16|EJ30|EL32|G344|HRF-20|HRF20|MAC-IP|MACIF|MEM43|MIC11|MIN1|MIN2|MIN3|MIRL|MSK21|p18-20|-|11p13|protein-coding	895080	827076	824534	980769	970000	824907	806286	873955	904768
NM_001256737	GDAP1L1|dJ881L22.1|dJ995J12.1.1|-|20q13.12|protein-coding	0.000	0.000	0.000	0.000	0.000	0.000	0.000	0.000	1843
NR_039816	MIR4669|-|-|9q34.2|ncRNA	0.000	0.000	0.000	0.000	0.000	0.000	0.000	0.000	0.000
NM_001127218	POLD2|-|-|7p13|protein-coding	571132	602696	612914	704927	623344	623614	796610	617381	703913
NM_016347	NAT8B|CML2|Hcml2|NAT8BP|-|2p13.1|protein-coding	0.000	0.000	0.000	0.000	0.000	0.000	0.000	0.000	0.000
NM_001167583	ZFAT|AITD3|ZFAT1|ZNF406|-|8q24.22|protein-coding	237972	290912	222593	236833	244885	232869	217697	174390	213754
NM_001207041	ETV7|TEL-2|TEL2|TELB|-|6p21.31|protein-coding	92118	125236	125404	115630	108131	102620	95142	92206	79236
NM_019094	NUDT4|DIPP2|DIPP2alpha|DIPP2beta|HDCMB47P|-|12q22|protein-coding	221083	183940	217890	174142	243295	258524	203184	298668	246922
NM_001199951	LYZL6|HEL-S-6a|LYC1|LYZB|PRO1485|TKAL754|UNQ754|-|17q12|protein-coding	0.000	0.000	0.000	0.000	0.000	0.000	0.000	0.000	0.000
NM_002899	RBP1|CRABP-I|CRBP|CRBP1|CRBPI|RBPC|-|3q23|protein-coding	0.000	0.000	0.000	1393	0.000	0.000	0.000	0.000	1843
NM_005655	KLF10|EGR-alpha|EGRA|TIEG|TIEG1|-|8q22.3|protein-coding	756903	847949	760264	586511	674229	558490	462808	408915	464362
NM_002397	MEF2C|C5DELq14.3|DEL5q14.3|-|5q14.3|protein-coding	1217493	1188433	1186640	1076895	1394574	1219600	1003019	1140551	1109308
NR_120668	LINC01519|-|-|10q23.1|ncRNA	0.000	0.000	0.000	0.000	0.000	0.000	0.000	0.000	0.000
NM_001710	CFB|AHUS4|ARMD14|BF|BFD|CFAB|CFBD|FB|FBI12|GBG|H2-Bf|PBF2|-|6p21.33|protein-coding	23030	23482	15676	11145	6361	5920	12901	6013	3685
NR_144551	CYP2T1P|CYP2T2P|-|19q13.2|pseudo	16888	26091	28216	16718	12721	23682	16126	6013	11056
NM_001198784	C15orf65|-|-|15q21.3|protein-coding	1535	5218	4703	2786	6361	5920	1613	2004	5528
NR_046731	ZNF385D-AS1|-|-|3p24.3|ncRNA	0.000	0.000	0.000	0.000	0.000	0.000	0.000	0.000	0.000
NM_001320777	ZNF544|-|-|19q13.43|protein-coding	412996	457892	465564	430479	410262	323648	385405	342767	333530
NM_006867	RBPMS|HERMES|-|8p12|protein-coding	3071	2609	4703	6966	4770	9867	8063	6013	5528
NM_182484	BAGE5|CT2.5|-|13cen|protein-coding	0.000	0.000	0.000	1393	0.000	0.000	0.000	0.000	0.000
NM_001326311	ZC3H14|MRT56|MSUT-2|NY-REN-37|SUT2|UKp68|-|14q31.3|protein-coding	589555	640528	658373	604622	588361	513100	619227	663484	619149
NR_132350	BLOC1S6|BLOS6|HPS9|PA|PALLID|PLDN|-|15q21.1|protein-coding	1126910	1001884	981290	1008631	1210115	1065670	1101386	1268838	1293579
NM_001305624	CALM2|CAMII|LQT15|PHKD|PHKD2|caM|-|2p21|protein-coding	893545	772286	884101	986341	1094033	1162370	1232005	1605591	1468636
NM_001309444	SPARC|BM-40|OI17|ON|-|5q33.1|protein-coding	13818	13045	12540	13931	12721	11841	12901	10022	5528
NM_000462	UBE3A|ANCR|AS|E6-AP|EPVE6AP|HPVE6A|-|15q11.2|protein-coding	1194464	1141470	1123937	1122869	1214885	1233414	1161051	1439219	1306478
NR_136664	SLC9A5|NHE5|-|16q22.1|protein-coding	39918	48268	45459	83588	54066	63151	70953	38085	40540
NM_198137	CATSPER4|-|-|1p36.11|protein-coding	0.000	0.000	0.000	0.000	0.000	0.000	0.000	0.000	0.000
NM_001318127	PRAME|CT130|MAPE|OIP-4|OIP4|-|22q11.22|protein-coding	1535	2609	0.000	6966	3180	0.000	1613	6013	0.000
NM_001129729	PLEKHG4|ARHGEF44|PRTPHN1|SCA4|-|16q22.1|protein-coding	239507	313089	289998	369181	287820	331542	288650	248556	274563
NM_198047	HIBCH|HIBYLCOAH|-|2q32.2|protein-coding	170418	166981	170864	182501	222623	187479	230598	246551	241394
NM_001323903	LEO1|RDL|-|15q21.2|protein-coding	763044	774895	788480	692389	704442	611773	738558	709587	731554
NM_019858	GPR162|A-2|GRCA|-|12p13.31|protein-coding	4606	7827	10973	8359	9541	7894	6450	4009	5528
NR_033806	OPN5|GPR136|GRP136|PGR12|TMEM13|-|6p12.3|protein-coding	0.000	0.000	0.000	0.000	0.000	0.000	0.000	0.000	0.000
NM_001130928	MEF2A|ADCAD1|RSRFC4|RSRFC9|mef2|-|15q26.3|protein-coding	1222099	1162342	1150586	1067143	1272131	1120927	973993	1038322	1085353
NM_001135031	GFI1B|BDPLT17|ZNF163B|-|9q34.13|protein-coding	6141	23482	10973	29256	14311	17761	12901	14031	20270
NM_001198557	LMNB1|ADLD|LMN|LMN2|LMNB|-|5q23.2|protein-coding	1472353	1309755	1492313	1628577	1793705	1780063	2220511	2421416	2456326
NM_080608	SPATA25|C20orf165|TSG23|dJ337O18.8|-|20q13.12|protein-coding	12282	5218	12540	18111	6361	7894	11288	8018	12899
NM_001185106	PLCXD2|-|-|3q13.2|protein-coding	175024	161763	155188	105878	111311	126302	83854	72161	82922
NM_001324325	PAK3|ARA|MRX30|MRX47|OPHN3|PAK-3|PAK3beta|bPAK|beta-PAK|-|Xq23|protein-coding	3071	6523	0.000	1393	4770	5920	3225	10022	3685
NM_001128425	MUTYH|MYH|-|1p34.1|protein-coding	310131	370488	329187	387292	337115	294046	356378	300672	377754
NM_032928	TMEM141|-|-|9q34.3|protein-coding	280960	326134	311944	323208	270328	297993	333802	258578	280091
NR_033875	LINC00954|-|-|2p24.1|ncRNA	16888	31309	18811	19504	9541	35522	17738	26058	49753
NM_001161546	PROB1|C5orf65|-|5q31.2|protein-coding	84442	69140	106594	133741	117672	96700	127393	130291	88450
NM_001025195	CES1|ACAT|CE-1|CEH|CES2|HMSE|HMSE1|PCE-1|REH|SES1|TGH|hCE-1|-|16q12.2|protein-coding	1535	6523	3135	4179	1590	1973	0.000	0.000	0.000
NM_001163437	TBCK|HSPC302|IHPRF3|TBCKL|-|4q24|protein-coding	264072	264821	252376	268875	244885	260497	274137	280628	294833
NM_001267056	CASP7|CASP-7|CMH-1|ICE-LAP3|LICE2|MCH3|-|10q25.3|protein-coding	423743	412234	432645	466701	491361	402586	482159	517157	418294
NM_001256892	SRI|CP-22|CP22|SCN|V19|-|7q21.12|protein-coding	287101	294825	294700	331567	353016	319701	328965	366820	357485
NM_199000	LHFPL3|LHFPL4|-|7q22.2-q22.3|protein-coding	0.000	0.000	0.000	1393	1590	1973	0.000	0.000	1843
NM_153811	SLC38A6|NAT-1|SNAT6|-|14q23.1|protein-coding	44524	37832	47027	50153	39754	43416	41927	60134	40540
NM_020754	ARHGAP31|AOS1|CDGAP|-|3q13.32-q13.33|protein-coding	726197	799681	785345	876283	955688	734128	1057847	902017	882656
NM_001329800	PLEKHG1|ARHGEF41|-|6q25.1|protein-coding	253325	264821	293133	242406	343475	296019	253174	214480	226653
NR_033787	DNM1P41|DNM1DN11-6|DNM1DN11.6|DNM1DN11@|-|15q25.2|pseudo	0.000	0.000	0.000	0.000	0.000	0.000	0.000	0.000	0.000
NM_001301226	TPM2|AMCD1|DA1|DA2B|HEL-S-273|NEM4|TMSB|-|9p13.3|protein-coding	27635	28700	39189	66871	69967	57230	43539	16036	46068
NM_001300988	PTBP2|PTBLP|brPTB|nPTB|-|1p21.3|protein-coding	233366	183940	178701	200612	189229	270364	227373	280628	309574
NM_014811	PPP1R26|KIAA0649|NRBE3|-|9q34.3|protein-coding	92118	112190	73675	73836	106541	74992	41927	38085	40540
NR_073018	ST3GAL3|EIEE15|MRT12|SIAT6|ST3GALII|ST3GalIII|ST3N|-|1p34.1|protein-coding	122824	106972	120702	93340	106541	114461	114493	98220	116090
NM_001322157	TCF12|CRS3|HEB|HTF4|HsT17266|TCF-12|bHLHb20|-|15q21.3|protein-coding	677067	652268	664644	597656	539065	538755	496672	551233	486474
NM_178500	PHOSPHO1|-|-|17q21.32|protein-coding	23030	43050	25081	12538	22262	15788	19351	18040	25798
NM_001142537	LGALS12|GAL12|GRIP1|-|11q12.3|protein-coding	0.000	0.000	3135	0.000	0.000	0.000	1613	0.000	1843
NM_001346495	TAOK3|DPK|JIK|MAP3K18|hKFC-A|-|12q24.23|protein-coding	1153010	1179301	1170964	1044853	1033606	972917	969155	881973	952678
NM_002758	MAP2K6|MAPKK6|MEK6|MKK6|PRKMK6|SAPKK-3|SAPKK3|-|17q24.3|protein-coding	147389	163067	172431	151852	144705	106567	156419	212475	165843
NM_001243279	ACSF3|-|-|16q24.3|protein-coding	460590	464415	440483	451376	426164	424295	466033	342767	375912
NM_006368	CREB3|LUMAN|LZIP|sLZIP|-|9p13.3|protein-coding	577273	590955	572158	596263	574049	526915	498285	467045	508587
NM_016104	RWDD1|CGI-24|PTD013|-|6q22.1|protein-coding	477478	450065	459294	436052	410262	483498	411206	523170	460676
NM_018100	EFHC1|EJM1|dJ304B14.2|-|6p12.2|protein-coding	18424	41745	26648	39008	27033	51310	48377	30067	40540
NR_104056	LINC00945|-|-|21q22.11|ncRNA	0.000	0.000	0.000	0.000	1590	0.000	0.000	0.000	0.000
NM_025132	WDR19|ATD5|CED4|DYF-2|IFT144|NPHP13|ORF26|Oseg6|PWDMP|SRTD5|-|4p14|protein-coding	78300	96536	84648	104485	100180	90779	101592	122273	93978
NM_001144876	DOK3|DOKL|-|5q35.3|protein-coding	121289	163067	156756	176928	184459	146036	108042	92206	123461
NR_106963	MIR7113|hsa-mir-7113|-|11q13.2|ncRNA	3071	7827	7838	0.000	11131	1973	4838	6013	9214
NR_036143	MIR3179-2|-|-|16p13.11|ncRNA	0.000	0.000	0.000	0.000	0.000	0.000	0.000	0.000	0.000
NM_032348	MXRA8|-|-|1p36.33|protein-coding	61412	79577	53297	104485	58836	122355	82241	54121	73708
NM_001242861	PRKACB|PKA C-beta|PKACB|-|1p31.1|protein-coding	2599263	2272503	2461062	2348829	2514049	2470775	2454334	3343478	3086531
NR_051984	PRC1-AS1|-|-|15q26.1|ncRNA	46059	73054	68972	125382	104951	86832	219310	180403	195327
NM_001252050	PCMT1|PIMT|-|6q25.1|protein-coding	707773	680968	683454	682637	763279	655190	735333	883977	831060
NM_000223	KRT12|K12|-|17q21.2|protein-coding	0.000	0.000	0.000	0.000	0.000	0.000	0.000	0.000	0.000
NM_152515	CKAP2L|-|-|2q14.1|protein-coding	310131	306566	374646	597656	596311	519021	1244905	1056363	1177488
NM_001244666	STX5|SED5|STX5A|-|11q12.3|protein-coding	498973	542687	587833	454163	454787	412454	437007	376843	351957
NR_026969	LINC00326|NCRNA00326|-|6q23.2|ncRNA	0.000	0.000	0.000	0.000	0.000	0.000	0.000	0.000	0.000
NM_001270471	SOCS2|CIS2|Cish2|SOCS-2|SSI-2|SSI2|STATI2|-|12q22|protein-coding	30706	19568	28216	40401	42934	35522	33864	24054	38697
NR_133916	ROPN1|CT91|ODF6|RHPNAP1|ROPN1A|ropporin|-|3q21.1|protein-coding	0.000	0.000	0.000	0.000	0.000	1973	0.000	0.000	0.000
NM_001005340	GPNMB|HGFIN|NMB|-|7p15.3|protein-coding	251789	314393	224160	105878	178098	108540	87079	66148	53438
NR_120377	UBL7-AS1|-|-|15q24.1|ncRNA	158136	113495	153620	150459	136754	100647	172545	186417	193484
NR_026550	MPC2|BRP44|-|1q24.2|protein-coding	463661	409625	451456	477846	527934	505206	586976	599340	569396
NM_001185077	ARHGDIA|GDIA1|HEL-S-47e|NPHS8|RHOGDI|RHOGDI-1|-|17q25.3|protein-coding	2266103	2297289	2476738	2361368	2545852	2324739	2705895	2176869	2325494
NM_001122957	BCKDK|BCKDKD|BDK|-|16p11.2|protein-coding	511255	536165	543942	560041	527934	469684	477321	364816	414609
NM_001170538	DZIP1L|DZIP2|-|3q22.3|protein-coding	6141	1305	7838	4179	0.000	0.000	3225	0.000	1843
NM_001282174	MSL3|MSL3L1|-|Xp22.2|protein-coding	1484635	1528917	1518961	1297011	1323016	1264990	1280382	1353026	1326748
NM_015555	ZNF451|COASTER|dJ417I1.1|-|6p12.1|protein-coding	667856	597478	655238	564221	659918	607827	646641	651457	624677
NM_001010989	HERPUD1|HERP|Mif1|SUP|-|16q13|protein-coding	1426294	1359327	1440584	1577031	1701475	1618240	1436801	1531425	1413355
NM_182398	RPS6KA5|MSK1|MSPK1|RLPK|-|14q32.11|protein-coding	175024	190462	170864	195039	194000	169718	190283	196439	230338
NM_001199111	MDH1|HEL-S-32|MDH-s|MDHA|MGC:1375|MOR2|-|2p15|protein-coding	934998	884476	1020479	1046246	1095623	1028174	1130413	1302914	1267781
NM_001291219	ANKRD2|ARPP|-|10q24.2|protein-coding	0.000	0.000	1568	0.000	1590	0.000	0.000	0.000	0.000
NR_134915	SLC25A5-AS1|-|-|Xq24|ncRNA	21494	35222	28216	26470	34984	23682	33864	24054	27641
NM_004380	CREBBP|CBP|KAT3A|RSTS|-|16p13.3|protein-coding	2580840	2579069	2616250	1777643	1979754	1928073	1767378	1415165	1326748
NR_104329	GATA3-AS1|-|-|10p14|ncRNA	0.000	1305	0.000	1393	1590	0.000	0.000	0.000	0.000
NM_001278646	NDUFB9|B22|CI-B22|LYRM3|UQOR22|-|8q24.13|protein-coding	569596	527033	575293	530785	577229	580198	540211	621390	573081
NM_001252271	FAM69A|-|-|1p22.1|protein-coding	322413	317002	258647	224295	246475	248656	204797	242542	261664
NM_024312	GNPTAB|GNPTA|ICD|-|12q23.2|protein-coding	1269693	1277142	1319882	1044853	1117885	947262	1025595	1036318	1042971
NM_138400	NOM1|C7orf3|PPP1R113|SGD1|-|7q36.3|protein-coding	545032	551819	492212	534965	526344	499286	556337	599340	600722
NM_001242575	LOC100130451|-|-|2q34|protein-coding	0.000	0.000	0.000	1393	0.000	0.000	1613	2004	1843
NM_001258311	PGBD5|-|-|1q42.13|protein-coding	0.000	11741	6270	5573	4770	0.000	4838	2004	5528
NM_001289067	HELLS|ICF4|LSH|Nbla10143|PASG|SMARCA6|-|10q23.33|protein-coding	297848	213944	291565	487598	480229	517047	567625	879968	901083
NM_001164273	MGA|MAD5|MXD5|-|15q15.1|protein-coding	1226705	1219742	1128640	1075502	1087672	1063696	912715	894000	816318
NM_001195685	LYPD6|-|-|2q23.2|protein-coding	1535	0.000	0.000	0.000	0.000	0.000	0.000	0.000	0.000
NM_001243235	TCF4|E2-2|FECD3|ITF-2|ITF2|PTHS|SEF-2|SEF2|SEF2-1|SEF2-1A|SEF2-1B|SEF2-1D|TCF-4|bHLHb19|-|18q21.2|protein-coding	429884	469633	553347	540537	569279	505206	511185	575287	560182
NM_001174082	NLRP2|CLR19.9|NALP2|NBS1|PAN1|PYPAF2|-|19q13.42|protein-coding	112077	109581	109729	143493	116082	96700	120943	114256	92135
NM_007357	COG2|LDLC|-|1q42.2|protein-coding	763044	700536	697562	709107	693311	621641	670830	643439	619149
NR_125737	TTTY14|CYorf14|NCRNA00137|NCRNA00185|PRO2834|TTY14|-|Yq11.222|ncRNA	1535	1305	3135	0.000	1590	0.000	3225	6013	1843
NR_038852	LINC00929|-|-|15q12|ncRNA	0.000	0.000	0.000	0.000	0.000	0.000	0.000	0.000	0.000
NM_001001412	CALHM1|FAM26C|-|10q24.33|protein-coding	7677	3914	4703	2786	0.000	3947	11288	10022	11056
NR_047656	KANSL3|KIAA1310|NSL3|Rcd1|-|2q11.2|protein-coding	1128446	1121902	1172532	1062964	1146508	1014360	1235230	1088434	1122207
NM_001143843	TMEM106C|-|-|12q13.11|protein-coding	678603	619655	706968	897180	903213	781491	1056234	1078412	1089039
NR_072995	GLIPR1L2|-|-|12q21.2|protein-coding	9212	13045	12540	5573	9541	9867	8063	8018	3685
NR_144508	C15orf54|-|-|15q14|ncRNA	0.000	0.000	0.000	0.000	1590	1973	0.000	4009	0.000
NR_135673	LOC105371703|-|-|17q11.1|ncRNA	0.000	0.000	0.000	0.000	0.000	0.000	0.000	0.000	0.000
NM_001300861	YIF1A|54TM|FinGER7|YIF1|YIF1P|-|11q13.2|protein-coding	262536	249167	241404	259124	225803	221028	249949	212475	230338
NM_021821	MRPS35|HDCMD11P|MDS023|MRP-S28|MRPS28|-|12p11.22|protein-coding	617191	620960	674049	646416	726705	570331	709531	789766	790520
NR_144339	IGFLR1|TMEM149|-|19q13.12|protein-coding	977986	1038411	982857	1060177	1012934	982784	975606	755690	821846
NR_002741	SNORD53|RNU53|SNORD53A|U53|-|2p23.2|snoRNA	0.000	1305	0.000	0.000	0.000	0.000	0.000	0.000	0.000
NM_001297599	MIER3|-|-|5q11.2|protein-coding	417602	366575	352700	353857	375279	424295	335415	457022	423822
NM_016466	ANKRD39|-|-|2q11.2|protein-coding	181165	186549	159891	193646	186049	155904	232210	200448	232181
NM_001278697	SSX2|CT5.2|CT5.2A|HD21|HOM-MEL-40|SSX|-|Xp11.22|protein-coding	0.000	0.000	0.000	0.000	0.000	0.000	0.000	0.000	0.000
NM_001317123	AGO1|EIF2C|EIF2C1|GERP95|Q99|hAgo1|-|1p34.3|protein-coding	1060892	1016234	959344	879070	845967	811093	891752	781748	764723
NM_001195220	ZNF783|-|-|7q36.1|protein-coding	303989	333961	300971	327387	263967	244709	212859	190426	226653
NR_015424	ANKRD36BP2|-|-|2p11.2|pseudo	3071	0.000	1568	4179	1590	0.000	0.000	0.000	1843
NM_001267568	CREM|CREM-2|ICER|hCREM-2|-|10p11.21|protein-coding	279425	266126	282160	263303	271918	369038	158032	208466	199012
NM_025216	WNT10A|OODD|SSPS|STHAG4|-|2q35|protein-coding	24565	22177	15676	43187	54066	57230	17738	18040	33169
NM_018237	CCAR1|-|-|10q21.3|protein-coding	1363347	1223656	1315179	1309549	1442278	1363663	1659336	1787999	1785581
NM_001100388	C11orf88|-|-|11q23.1|protein-coding	0.000	0.000	0.000	0.000	0.000	1973	0.000	0.000	0.000
NM_001330347	MRE11|ATLD|HNGS1|MRE11A|MRE11B|-|11q21|protein-coding	406855	482679	492212	508495	550197	471658	643416	667493	703913
NM_005963	MYH1|HEL71|MYHSA1|MYHa|MyHC-2X/D|MyHC-2x|-|17p13.1|protein-coding	0.000	0.000	0.000	0.000	0.000	0.000	0.000	0.000	0.000
NM_023085	CAPN10|CANP10|NIDDM1|-|2q37.3|protein-coding	251789	259603	272755	270269	244885	280232	266074	240538	215596
NR_104259	ZNF341|-|-|20q11.22|protein-coding	113612	123931	139512	107272	69967	86832	82241	90202	75551
NM_001171624	VEGFA|MVCD1|VEGF|VPF|-|6p21.1|protein-coding	62947	76968	53297	62691	60426	86832	43539	36081	27641
NR_047026	LINC00443|-|-|13q33.3|ncRNA	0.000	0.000	0.000	0.000	0.000	0.000	0.000	0.000	0.000
NM_002846	PTPRN|IA-2|IA-2/PTP|IA2|ICA512|R-PTP-N|-|2q35|protein-coding	0.000	1305	0.000	0.000	0.000	1973	0.000	2004	0.000
NM_001166010	ECI2|ACBD2|DRS-1|DRS1|HCA88|PECI|dJ1013A10.3|-|6p25.2|protein-coding	394572	371793	398159	426300	422984	359170	404755	386865	368541
NR_125987	LOC101929626|-|-|1p34.1|ncRNA	1535	0.000	3135	1393	1590	1973	0.000	2004	1843
NM_004709	TMEM257|CXorf1|-|Xq27.3|protein-coding	0.000	0.000	0.000	0.000	0.000	0.000	0.000	0.000	0.000
NM_001304476	STXBP6|HSPC156|amisyn|-|14q12|protein-coding	4606	2609	10973	5573	12721	1973	4838	4009	3685
NR_125340	DENND1B|C1ORF18|C1orf218|FAM31B|-|1q31.3|protein-coding	376149	343093	366808	394258	338705	493366	324127	643439	554654
NM_016047	SF3B6|CGI-110|HSPC175|Ht006|P14|SAP14|SAP14a|SF3B14|SF3B14a|-|2p23.3|protein-coding	471337	453979	457726	465308	465918	475605	532149	583305	534384
NM_138973	BACE1|ASP2|BACE|HSPC104|-|11q23.3|protein-coding	156601	166981	159891	135134	144705	142089	151582	126282	119776
NM_052847	GNG7|-|-|19p13.3|protein-coding	193448	208726	183404	165783	163787	161824	106430	80179	73708
NM_001328627	SLC6A9|GLYT1|-|1p34.1|protein-coding	36847	41745	31351	45974	33393	45390	12901	4009	11056
NM_058195	CDKN2A|ARF|CDK4I|CDKN2|CMM2|INK4|INK4A|MLM|MTS-1|MTS1|P14|P14ARF|P16|P16-INK4A|P16INK4|P16INK4A|P19|P19ARF|TP16|-|9p21.3|protein-coding	38383	35222	43892	54332	46115	53283	109655	68152	70023
NM_001310141	MS4A18|-|-|11q12.2|protein-coding	0.000	0.000	0.000	0.000	0.000	0.000	0.000	0.000	0.000
NM_001270880	GNPDA2|GNP2|SB52|-|4p12|protein-coding	293242	236121	280592	291166	325984	339436	303163	440986	385125
NM_006572	GNA13|G13|-|17q24.1|protein-coding	1912984	1694593	1912418	1745601	2165803	2166862	1828656	2389344	2272055
NM_001323680	NRSN2|C20orf98|dJ1103G7.6|-|20p13|protein-coding	127430	147413	136377	132348	166967	114461	117718	90202	58967
NR_039744	MIR4519|-|-|16p11.2|ncRNA	0.000	0.000	0.000	2786	0.000	0.000	0.000	0.000	0.000
NM_002755	MAP2K1|CFC3|MAPKK1|MEK1|MKK1|PRKMK1|-|15q22.31|protein-coding	1269693	1179301	1288531	1320694	1284852	1195918	1277157	1357035	1347017
NR_104662	LOC102467081|-|-|5q11.2|ncRNA	1535	9132	4703	4179	1590	3947	8063	4009	5528
NM_001617	ADD2|ADDB|-|2p13.3|protein-coding	133571	159153	164593	122596	136754	140116	108042	96215	71865
NR_110658	LOC101926962|-|-|6p12.3|ncRNA	0.000	0.000	0.000	0.000	0.000	0.000	0.000	0.000	0.000
NM_001324294	ALG13|CDG1S|CXorf45|EIEE36|GLT28D1|MDS031|TDRD13|YGL047W|-|Xq23|protein-coding	158136	157849	156756	107272	151066	144063	119330	170381	145574
NM_001451	FOXF1|ACDMPV|FKHL5|FREAC1|-|16q24.1|protein-coding	1535	0.000	0.000	0.000	0.000	0.000	0.000	0.000	0.000
NM_001282419	NDUFA5|B13|CI-13KD-B|CI-13kB|NUFM|UQOR13|-|7q31.32|protein-coding	328554	293521	329187	284200	345066	303913	283813	455018	515957
NR_003229	SNORD113-1|14q(I-1)|-|14q32.31|snoRNA	0.000	0.000	0.000	0.000	0.000	0.000	0.000	0.000	0.000
NM_001317203	CXXC5|CF5|HSPC195|RINF|WID|-|5q31.2|protein-coding	635614	695318	648968	601835	693311	534808	495059	366820	421979
NM_001130860	HEPH|CPL|-|Xq12|protein-coding	1535	2609	6270	5573	4770	7894	0.000	0.000	0.000
NM_001303527	TUBB6|HsT1601|TUBB-5|-|18p11.21|protein-coding	273283	293521	304106	257730	353016	268391	235435	210471	217439
NM_001320974	COX15|CEMCOX2|-|10q24.2|protein-coding	282495	271344	241404	280021	273508	284179	278975	322722	302204
NM_001040025	ARL16|-|-|17q25.3|protein-coding	176560	211335	195944	202005	179688	236816	211247	238534	224810
NM_001321785	FAM208B|C10orf18|bA318E3.2|-|10p15.1|protein-coding	1090063	1136252	1095721	1156304	1272131	1193945	1219104	1186654	1096409
NM_001170628	AFF2|FMR2|FMR2P|FRAXE|MRX2|OX19|-|Xq28|protein-coding	12282	32613	31351	9752	15902	3947	12901	14031	16584
NM_001326609	AIMP2|JTV-1|JTV1|P38|-|7p22.1|protein-coding	383825	420061	412267	397044	408672	361144	457970	368825	429350
NR_135144	RSRP1|C1orf63|NPD014|-|1p36.11|protein-coding	525073	538774	496915	693782	556557	817014	738558	871950	869757
NM_030952	NUAK2|SNARK|-|1q32.1|protein-coding	417602	473547	431078	366395	364147	288126	369279	248556	224810
NM_001025249	DUT|dUTPase|-|15q21.1|protein-coding	569596	537469	627022	785729	791901	824907	886914	1118502	1033757
NM_001197240	BTN2A2|BT2.2|BTF2|BTN2.2|-|6p22.2|protein-coding	368472	386143	388754	369181	354606	264444	290263	244547	256136
NM_173352	KRT78|CK-78|K5B|K78|Kb40|-|12q13.13|protein-coding	4606	1305	1568	1393	1590	1973	1613	0.000	1843
NM_001080539	CCDC150|-|-|2q33.1|protein-coding	27635	23482	32919	79409	30213	59204	62890	88197	90293
NM_001320373	VWA5B2|-|-|3q27.1|protein-coding	0.000	3914	0.000	0.000	0.000	1973	0.000	2004	3685
NR_103505	MOBP|-|-|3p22.1|protein-coding	0.000	0.000	0.000	0.000	0.000	0.000	0.000	0.000	0.000
NM_001271209	DEFB119|DEFB-19|DEFB-20|DEFB120|DEFB20|ESC42-RELA|ESC42-RELB|-|20q11.21|protein-coding	0.000	0.000	0.000	0.000	0.000	0.000	0.000	0.000	0.000
NM_030798	RCC1L|WBSCR16|-|7q11.23|protein-coding	216477	202203	246106	242406	221033	197346	241886	254569	171372
NM_001346813	ARID1B|6A3-5|BAF250B|BRIGHT|CSS1|DAN15|ELD/OSA1|MRD12|OSA2|P250R|-|6q25.3|protein-coding	1805513	1892883	1885769	1451649	1462951	1480097	1320696	1268838	1129578
NM_001172131	HCK|JTK9|p59Hck|p61Hck|-|20q11.21|protein-coding	85977	74359	83080	44580	57246	33549	56440	40090	23955
NM_001329503	GPX1|GPXD|GSHPX1|-|3p21.31|protein-coding	724662	694014	750859	716073	704442	708473	667605	565264	602564
NM_006892	DNMT3B|ICF|ICF1|M.HsaIIIB|-|20q11.21|protein-coding	33777	49572	64270	72443	60426	61177	124168	78175	108720
NM_001323570	CCP110|CP110|Cep110|-|16p12.3|protein-coding	614120	508769	597239	774584	855508	672951	943354	1190663	1107466
NM_004790	SLC22A6|HOAT1|OAT1|PAHT|ROAT1|-|11q12.3|protein-coding	0.000	0.000	0.000	0.000	0.000	0.000	0.000	0.000	0.000
NR_024576	SEC61A2|-|-|10p14|protein-coding	70624	70445	56432	93340	87459	92753	96754	118265	82922
NM_006144	GZMA|CTLA3|HFSP|-|5q11.2|protein-coding	462125	490506	556482	507102	542246	463764	894977	922062	967420
NM_001278532	ERMARD|C6orf70|PVNH6|dJ266L20.3|-|6q27|protein-coding	176560	200899	192809	241013	194000	191426	233823	224502	248765
NR_030774	UPRT|FUR1|UPP|-|Xq13.3|protein-coding	382290	365270	349565	323208	370508	288126	314451	362811	405395
NM_001290050	UHRF1|ICBP90|Np95|RNF106|TDRD22|hNP95|hUHRF1|huNp95|-|19p13.3|protein-coding	672462	671836	793183	991914	1030426	1059750	1219104	1052354	1192230
NM_000582	SPP1|BNSP|BSPI|ETA-1|OPN|-|4q22.1|protein-coding	557314	650964	612914	494564	672639	556517	240273	242542	245080
NM_152670	TEX37|C2orf51|TSC21|-|2p11.2|protein-coding	0.000	0.000	0.000	0.000	0.000	0.000	0.000	0.000	0.000
NM_001329112	BRE|BRCC4|BRCC45|-|2p23.2|protein-coding	498973	473547	558050	504316	535885	436135	478934	364816	449620
NM_001136570	FAM47E|-|-|4q21.1|protein-coding	0.000	0.000	0.000	0.000	0.000	1973	0.000	0.000	0.000
NM_001252204	C4A|C4|C4A2|C4A3|C4A4|C4A6|C4AD|C4S|CO4|CPAMD2|RG|-|6p21.33|protein-coding	0.000	0.000	0.000	0.000	0.000	0.000	0.000	0.000	0.000
NR_106841	MIR6783|hsa-mir-6783|-|17q21.31|ncRNA	1535	0.000	1568	1393	0.000	1973	0.000	0.000	1843
NR_134992	CYP4A11|CP4Y|CYP4A2|CYP4AII|-|1p33|protein-coding	0.000	0.000	0.000	0.000	0.000	0.000	0.000	0.000	0.000
NM_005227	EFNA4|EFL4|EPLG4|LERK4|-|1q21.3|protein-coding	92118	108277	100324	64084	84279	80912	72566	66148	58967
NM_001244856	CLEC4G|DTTR431|LP2698|LSECtin|UNQ431|-|19p13.2|protein-coding	1535	1305	0.000	0.000	1590	0.000	0.000	0.000	0.000
NM_003118	SPARC|BM-40|OI17|ON|-|5q33.1|protein-coding	13818	13045	12540	13931	12721	11841	12901	10022	5528
NM_001165938	STARD3|CAB1|MLN64|es64|-|17q12|protein-coding	1053216	1119293	1004803	840062	776000	864377	883689	677515	737082
NM_031213	ABHD17A|C19orf27|FAM108A1|-|19p13.3|protein-coding	219548	234817	210052	259124	198770	203267	232210	214480	151102
NM_001321217	B9D1|B9|EPPB9|JBTS27|MKS9|MKSR1|-|17p11.2|protein-coding	4606	2609	6270	12538	3180	3947	8063	10022	9214
NM_001098405	GAGE12F|-|-|Xp11.23|protein-coding	0.000	0.000	0.000	0.000	0.000	0.000	0.000	0.000	0.000
NR_003212	SNORD114-19|14q(II-19)|-|14q32.31|snoRNA	0.000	0.000	0.000	0.000	0.000	0.000	0.000	0.000	0.000
NM_005387	NUP98|ADIR2|NUP196|NUP96|-|11p15.4|protein-coding	1409406	1284969	1351233	1299797	1434328	1383397	1370686	1411156	1348860
NM_002239	KCNJ3|GIRK1|KGA|KIR3.1|-|2q24.1|protein-coding	0.000	0.000	0.000	0.000	0.000	0.000	0.000	0.000	0.000
NM_001323262	KLHL32|BKLHD5|KIAA1900|UG0030H05|dJ21F7.1|-|6q16.1|protein-coding	19959	20873	9405	12538	9541	7894	12901	10022	7371
NR_135790	RSRP1|C1orf63|NPD014|-|1p36.11|protein-coding	93653	95231	106594	96126	79508	74992	88691	62139	73708
NM_003934	FUBP3|FBP3|-|9q34.11-q34.12|protein-coding	971845	1004493	1000100	873497	825295	844642	896590	1020282	1030072
NM_015376	RASGRP3|GRP3|-|2p22.3|protein-coding	594161	542687	590968	580938	574049	540729	528923	527179	565710
NM_001146104	PARP9|ARTD9|BAL|BAL1|MGC:7868|-|3q21.1|protein-coding	1710324	1795043	1802689	1653654	1739639	1533381	1643210	1733878	1649221
NM_014333	CADM1|BL2|IGSF4|IGSF4A|NECL2|Necl-2|RA175|ST17|SYNCAM|TSLC1|sTSLC-1|sgIGSF|synCAM1|-|11q23.3|protein-coding	42988	36527	43892	36222	57246	47363	93529	80179	93978
NM_004072	CMKLR1|CHEMERINR|ChemR23|DEZ|RVER1|-|12q23.3|protein-coding	122824	126540	114432	86375	87459	65124	40314	40090	25798
NM_001220473	PPFIA2|-|-|12q21.31|protein-coding	0.000	1305	0.000	0.000	0.000	0.000	0.000	0.000	1843
NM_001199673	CALU|-|-|7q32.1|protein-coding	890474	934048	876264	941761	1000213	886085	919166	942107	1039286
NM_001324305	RPN2|RIBIIR|RPN-II|RPNII|SWP1|-|20q11.23|protein-coding	1753313	1697202	1769770	1702414	1733278	1637974	1752865	1607596	1599468
NM_001193272	RBBP5|RBQ3|SWD1|-|1q32.1|protein-coding	793750	765763	777508	686817	694902	605853	657929	635421	714969
NM_014206	TMEM258|C11orf10|-|11q12.2|protein-coding	227224	216553	224160	222902	259197	228922	222535	284637	259821
NM_001345924	THADA|ARMC13|GITA|-|2p21|protein-coding	557314	516597	512591	511281	527934	564410	688568	617381	659688
NR_110769	EI24|EPG4|PIG8|TP53I8|-|11q24.2|protein-coding	442166	414843	413835	459735	464328	380878	491834	459027	416451
NM_001324062	MIA3|ARNT|D320|TANGO|TANGO1|UNQ6077|-|1q41|protein-coding	1151475	1076243	1098856	933402	995442	980811	906265	976183	989533
NM_001270764	CHST15|BRAG|GALNAC4S-6ST|-|10q26.13|protein-coding	503578	480070	467132	270269	408672	276285	164482	146327	175057
NR_049733	MS4A14|MS4A16|NYD-SP21|-|11q12.2|protein-coding	16888	16959	9405	15325	17492	13814	3225	0.000	7371
NR_104130	LINC01028|TCONS_00025127|-|17q24.3|ncRNA	0.000	0.000	0.000	0.000	0.000	0.000	0.000	0.000	0.000
NM_001143984	PTPMT1|DUSP23|MOSP|PLIP|PNAS-129|-|11p11.2|protein-coding	643291	710973	706968	688210	753738	597959	651479	597336	604407
NM_001017369	MSMO1|DESP4|ERG25|MCCPD|SC4MOL|-|4q32.3|protein-coding	376149	358748	315079	346891	475459	520994	449907	571278	539913
NR_003233	SNORD113-5|14q(I-5)|-|14q32.31|snoRNA	0.000	0.000	0.000	0.000	0.000	0.000	0.000	0.000	0.000
NR_121666	ATP13A4-AS1|-|-|3q29|ncRNA	0.000	0.000	0.000	0.000	0.000	0.000	0.000	2004	0.000
NR_003497	SNORD115-28|HBII-52-28|-|15q11.2|snoRNA	0.000	0.000	0.000	0.000	0.000	0.000	0.000	0.000	0.000
NM_001303131	GAS2L3|G2L3|-|12q23.1|protein-coding	9212	14350	6270	8359	11131	9867	24189	22049	22112
NR_125916	BHLHE40-AS1|-|-|3p26.1|ncRNA	67553	73054	89351	123989	127213	114461	188671	184412	169529
NM_001282848	RGN|GNL|HEL-S-41|RC|SMP30|-|Xp11.3|protein-coding	0.000	0.000	0.000	0.000	0.000	0.000	0.000	0.000	1843
NM_001284212	CAST|BS-17|PLACK|-|5q15|protein-coding	1952902	1896797	1923391	1727490	1982934	1760329	1859295	1820071	1899829
NM_207037	TCF12|CRS3|HEB|HTF4|HsT17266|TCF-12|bHLHb20|-|15q21.3|protein-coding	1202140	1134947	1153721	1107544	1043147	1030148	973993	1152578	1061398
NR_135843	FAM219B|C15orf17|-|15q24.1-q24.2|protein-coding	640220	782722	681887	724431	591541	609800	669217	645444	646789
NM_024811	CPSF7|CFIm59|-|11q12.2|protein-coding	1837754	1762429	1807392	1854266	1887524	1758355	1896384	1731874	1765311
NM_001301145	TRIM69|HSD-34|HSD34|RNF36|Trif|-|15q21.1|protein-coding	184236	166981	150485	190860	151066	120381	88691	58130	71865
NM_001270699	ARHGAP12|-|-|10p11.22|protein-coding	377684	390057	384051	399830	386410	317728	309614	426955	333530
NM_001282931	C19orf12|MPAN|NBIA3|NBIA4|SPG43|-|19q12|protein-coding	878192	922308	931128	933402	960459	832801	835312	847896	843959
NR_002227	DISC2|DISC1-AS1|DISC1OS|NCRNA00015|-|1q42.2|ncRNA	19959	23482	9405	15325	14311	11841	9675	4009	18427
NM_001286174	C2CD5|CDP138|KIAA0528|-|12p12.1|protein-coding	815244	800986	804156	966837	977951	1024227	1059459	1248793	1190387
NM_002669	PLRG1|Cwc1|PRL1|PRP46|PRPF46|TANGO4|-|4q31.3|protein-coding	948816	904044	927993	1007238	1014524	840695	1023983	1042331	1050342
NM_001145966	MKI67|KIA|MIB-|MIB-1|PPP1R105|-|10q26.2|protein-coding	1733354	1552399	2020579	2790454	2704868	2721405	5526282	5003190	4507256
NM_002652	PIP|GCDFP-15|GCDFP15|GPIP4|-|7q34|protein-coding	0.000	0.000	0.000	0.000	0.000	0.000	0.000	0.000	0.000
NM_001261450	UCK1|URK1|-|9q34.13|protein-coding	618726	647050	681887	672885	607443	517047	661154	607358	635733
NM_152911	PAOX|PAO|-|10q26.3|protein-coding	145854	151326	150485	136527	146295	114461	106430	98220	86607
NM_001172696	TSFM|EFTS|EFTSMT|-|12q14.1|protein-coding	391502	377011	405997	423514	415033	420348	427331	424950	423822
NM_001270467	SOCS2|CIS2|Cish2|SOCS-2|SSI-2|SSI2|STATI2|-|12q22|protein-coding	30706	19568	28216	39008	42934	35522	33864	22049	38697
NR_028463	ATXN3|AT3|ATX3|JOS|MJD|MJD1|SCA3|-|14q32.12|protein-coding	389966	412234	357403	358036	351426	323648	312839	457022	436721
NM_130896	WFDC8|C20orf170|HEL-S-292|WAP8|dJ461P17.1|-|20q13.12|protein-coding	0.000	0.000	0.000	0.000	0.000	0.000	0.000	0.000	0.000
NM_001166270	HAUS4|C14orf94|-|14q11.2|protein-coding	483620	528337	523564	638057	534295	522968	712757	667493	716812
NR_103525	RIPPLY2|C6orf159|SCDO6|dJ237I15.1|-|6q14.2|protein-coding	0.000	0.000	0.000	0.000	0.000	0.000	0.000	0.000	0.000
NM_001085382	PSAPL1|-|-|4p16.1|protein-coding	0.000	0.000	0.000	0.000	0.000	1973	0.000	0.000	0.000
NM_170776	ADGRG3|GPR97|PB99|PGR26|-|16q21|protein-coding	18424	14350	18811	13931	9541	1973	22576	14031	22112
NR_036467	IFFO1|HOM-TES-103|IFFO|-|12p13.31|protein-coding	540426	575301	479672	522426	442065	469684	498285	374838	458834
NM_014941	MORC2|CMT2Z|ZCW3|ZCWCC1|-|22q12.2|protein-coding	649432	671836	692860	596263	659918	546649	553112	424950	447777
NR_038360	SPTY2D1-AS1|-|-|11p15.1|ncRNA	72159	70445	103459	94733	117672	90779	88691	92206	73708
NR_136689	GDE1|363E6.2|MIR16|-|16p12.3|protein-coding	812174	881867	848048	695175	742606	601906	695018	613372	648632
NM_001281749	SIK3|L19|QSK|SIK-3|-|11q23.3|protein-coding	1303470	1378895	1381016	1022563	1164000	1030148	1096549	940103	890026
NM_001134999	FERMT2|KIND2|MIG2|PLEKHC1|UNC112|UNC112B|mig-2|-|14q22.1|protein-coding	3071	9132	7838	12538	7951	11841	3225	22049	5528
NM_001146016	TJAP1|PILT|TJP4|-|6p21.1|protein-coding	612585	660096	572158	597656	535885	517047	578913	428959	451463
NM_001135750	PSMG4|C6orf86|PAC4|bA506K6.2|-|6p25.2|protein-coding	84442	103058	106594	96126	69967	80912	104817	102229	95821
NM_001320670	ZFP30|ZNF745|-|19q13.12|protein-coding	173489	168285	156756	214543	194000	171691	178995	248556	239552
NM_001009570	CCT7|CCTETA|CCTH|NIP7-1|TCP1ETA|-|2p13.2|protein-coding	1174505	1162342	1210153	1241285	1262590	1203812	1309408	1198681	1229084
NR_130139	NPLOC4|NPL4|-|17q25.3|protein-coding	1068569	1089288	1185072	1016990	1022475	923581	1114287	811816	980319
NM_080819	GPR78|-|-|4p16.1|protein-coding	0.000	0.000	0.000	0.000	0.000	0.000	0.000	0.000	0.000
NM_005379	MYO1A|BBMI|DFNA48|MIHC|MYHL|-|12q13.3|protein-coding	9212	9132	4703	15325	9541	13814	11288	10022	11056
NM_017801	CMTM6|CKLFSF6|PRO2219|-|3p22.3|protein-coding	2307556	2243803	2318415	2424059	2849573	2928619	2589790	3469760	3318711
NM_001278913	ELN|SVAS|WBS|WS|-|7q11.23|protein-coding	0.000	1305	0.000	0.000	1590	1973	1613	0.000	0.000
NM_014748	SNX17|-|-|2p23.3|protein-coding	1252805	1317582	1409232	1366668	1380262	1209733	1288445	1170618	1197758
NM_017857	SSH3|SSH3L|-|11q13.2|protein-coding	288636	307871	277457	280021	251246	266417	159645	118265	132675
NR_039869	MIR4718|-|-|16p13.12|ncRNA	0.000	0.000	0.000	0.000	0.000	0.000	0.000	0.000	0.000
NM_001284275	SERPINA9|GCET1|SERPINA11|SERPINA11b|-|14q32.13|protein-coding	6141	3914	0.000	0.000	0.000	0.000	0.000	2004	0.000
NR_136644	LOC283028|-|-|10q11.21|ncRNA	0.000	0.000	0.000	0.000	0.000	0.000	0.000	0.000	0.000
NM_006705	GADD45G|CR6|DDIT2|GADD45gamma|GRP17|-|9q22.2|protein-coding	70624	61313	105026	62691	62016	71045	49990	44099	53438
NR_073009	FGFR2|BBDS|BEK|BFR-1|CD332|CEK3|CFD1|ECT1|JWS|K-SAM|KGFR|TK14|TK25|-|10q26.13|protein-coding	3071	1305	3135	0.000	0.000	0.000	0.000	2004	0.000
NM_198273	LYSMD3|-|-|5q14.3|protein-coding	460590	397884	424808	406796	554967	578225	504735	853910	753666
NM_001319850	ARHGAP9|10C|RGL1|-|12q13.3|protein-coding	1542977	1588926	1674149	1670371	1690344	1760329	1706100	1387102	1531288
NR_102750	EGFLAM-AS2|-|-|5p13.2-p13.1|ncRNA	0.000	0.000	0.000	0.000	0.000	0.000	0.000	0.000	0.000
NM_001131063	SAP30L|NS4ATP2|-|5q33.2|protein-coding	611049	628787	609779	582331	658328	481525	578913	509139	541755
NM_001199885	HYPK|C15orf63|HSPC136|-|15q15.3|protein-coding	225689	219162	199080	204791	213082	203267	237048	250560	237709
NM_003184	TAF2|CIF150|MRT40|TAF2B|TAFII150|-|8q24.12|protein-coding	801427	727932	702265	745328	823705	708473	856275	988210	908454
NM_001789	CDC25A|CDC25A2|-|3p21.31|protein-coding	191913	233512	296268	434659	505672	380878	506347	471054	550969
NM_153765	KCNJ1|KIR1.1|ROMK|ROMK1|-|11q24.3|protein-coding	4606	6523	0.000	1393	6361	3947	1613	4009	0.000
NM_173080	SPRR4|-|-|1q21.3|protein-coding	0.000	0.000	0.000	0.000	0.000	0.000	0.000	0.000	0.000
NM_152391	PQLC3|C2orf22|-|2p25.1|protein-coding	485155	511378	514158	452770	457967	487445	474096	481076	504901
NM_001301870	MTRF1L|HMRF1L|MRF1L|mtRF1a|-|6q25.2|protein-coding	95189	90013	90918	111451	109721	124328	91917	106238	158473
NM_016379	VCX3A|VCX-8r|VCX-A|VCX3|VCX8R|VCXA|-|Xp22.31|protein-coding	0.000	0.000	0.000	0.000	0.000	0.000	0.000	0.000	0.000
NM_001320772	WIPI1|ATG18|ATG18A|WIPI49|-|17q24.2|protein-coding	190377	210030	188107	204791	186049	165771	240273	200448	193484
NM_001289006	TM9SF1|HMP70|MP70|-|14q12|protein-coding	574202	577910	584698	515461	532705	475605	462808	467045	453305
NM_181468	EIF6|CAB|EIF3A|ITGB4BP|b(2)gcn|eIF-6|p27(BBP)|p27BBP|-|20q11.22|protein-coding	749227	765763	824534	808020	818934	801226	844987	781748	748138
NR_111960	KDM6A|KABUK2|UTX|bA386N14.2|-|Xp11.3|protein-coding	658644	639223	672481	596263	653557	623614	601489	519161	530699
NM_001184786	PARD3|ASIP|Baz|PAR3|PAR3alpha|PARD-3|PARD3A|PPP1R118|SE2-5L16|SE2-5LT1|SE2-5T2|-|10p11.22-p11.21|protein-coding	3071	5218	0.000	5573	6361	3947	4838	6013	1843
NM_078481	ADGRE5|CD97|TM7LN1|-|19p13.12|protein-coding	1989749	2015509	2178902	2322360	2442491	2541820	2239862	1892232	1966166
NM_152871	FAS|ALPS1A|APO-1|APT1|CD95|FAS1|FASTM|TNFRSF6|-|10q23.31|protein-coding	769185	720104	733616	814985	973180	921607	1048171	1264829	1208814
NR_033399	DDX12P|CHLR2|DDX12|-|12p13.31|pseudo	52200	73054	48594	90554	60426	88806	153194	96215	125304
NM_001127240	BBC3|JFY-1|JFY1|PUMA|-|19q13.32|protein-coding	586485	666618	616049	319028	275098	256550	185446	114256	158473
NM_178537	B4GALNT4|-|-|11p15.5|protein-coding	1535	5218	7838	13931	4770	9867	1613	2004	3685
NR_033677	DDX49|R27090_2|-|19p13.11|protein-coding	437561	497029	453024	525213	464328	434162	511185	465040	492002
NR_031599	MIR1231|MIRN1231|hsa-mir-1231|-|1q32.1|ncRNA	1535	0.000	1568	0.000	0.000	0.000	0.000	0.000	0.000
NM_001252641	URI1|C19orf2|NNX3|PPP1R19|RMP|URI|-|19q12|protein-coding	787609	733150	786913	718859	812574	647296	767584	777739	755509
NM_020818	UNC79|KIAA1409|-|14q32.12|protein-coding	9212	2609	3135	4179	3180	0.000	6450	2004	7371
NM_001320778	SCAMP2|-|-|15q24.1|protein-coding	1779413	1792434	1758797	1553348	1588573	1426814	1498079	1240775	1203286
NM_033277	LACRT|-|-|12q13.2|protein-coding	0.000	0.000	0.000	0.000	0.000	0.000	0.000	0.000	0.000
NM_001037305	THYN1|HSPC144|MDS012|MY105|THY28|THY28KD|-|11q25|protein-coding	448308	494419	471834	472274	426164	416401	491834	479071	421979
NM_001301189	LINGO1|LERN1|LRRN6A|UNQ201|-|15q24.3|protein-coding	0.000	1305	0.000	0.000	0.000	0.000	0.000	0.000	0.000
NM_206937	LIG4|LIG4S|-|13q33.3|protein-coding	500508	455283	429510	482025	575639	560463	491834	583305	613621
NR_002832	BDNF-AS|ANTI-BDNF|BDNF|BDNF-AS1|BDNFOS|NCRNA00049|-|11p14.1|ncRNA	38383	33918	31351	29256	19082	23682	38702	28063	27641
NM_001144934	FGF1|AFGF|ECGF|ECGF-beta|ECGFA|ECGFB|FGF-1|FGF-alpha|FGFA|GLIO703|HBGF-1|HBGF1|-|5q31.3|protein-coding	0.000	0.000	0.000	2786	0.000	0.000	0.000	0.000	0.000
NM_206539	DLK2|DLK-2|EGFL9|-|6p21.1|protein-coding	15353	24786	23513	22290	19082	15788	32251	14031	22112
NM_001258453	FBXO18|FBH1|Fbx18|hFBH1|-|10p15.1|protein-coding	1337247	1350196	1357503	1331839	1219656	1079484	1169114	1052354	984004
NR_103784	ITPKB-IT1|-|-|1q42.12|ncRNA	0.000	2609	1568	1393	1590	0.000	0.000	2004	1843
NM_001134875	C14orf80|-|-|14q32.33|protein-coding	196518	237426	202215	296738	300541	268391	366054	302677	348271
NM_001319163	CYP4B1|CYPIVB1|P-450HP|-|1p33|protein-coding	0.000	0.000	0.000	0.000	0.000	0.000	0.000	0.000	0.000
NM_138469	R3HCC1L|C10orf28|GIDRP86|GIDRP88|PSORT|-|10q24.2|protein-coding	560385	483983	531401	473667	554967	451923	496672	495107	562025
NR_024603	MPDU1|CDGIF|HBEBP2BPA|Lec35|My008|PP3958|PQLC5|SL15|-|17p13.1|protein-coding	626402	624873	658373	625519	631295	586118	669217	603349	620992
NR_029462	LST1|B144|D6S49E|LST-1|-|6p21.33|protein-coding	145854	198290	169296	214543	232164	159850	103205	98220	108720
NM_001301020	OAZ1|AZI|OAZ|-|19p13.3|protein-coding	1889955	1921583	2053498	1940640	2083114	2141207	1954436	2102703	1938526
NM_014313	TMEM50A|IFNRC|SMP1|-|1p36.11|protein-coding	1487706	1466299	1561285	1432145	1526557	1391291	1454539	1555479	1505490
NR_031697	MIR1284|MIRN1284|hsa-mir-1284|mir-1284|-|3p13|ncRNA	0.000	0.000	0.000	0.000	0.000	0.000	0.000	0.000	0.000
NR_125787	LINC01075|-|-|13q21.31|ncRNA	0.000	0.000	0.000	0.000	0.000	0.000	0.000	0.000	0.000
NM_001172697	TSFM|EFTS|EFTSMT|-|12q14.1|protein-coding	231830	216553	225728	225688	227393	260497	241886	278623	245080
NM_182709	KAT5|ESA1|HTATIP|HTATIP1|PLIP|TIP|TIP60|ZC2HC5|cPLA2|-|11q13.1|protein-coding	930392	904044	901344	844241	845967	838722	870789	743663	858700
NM_017554	PARP14|ARTD8|BAL2|PARP-14|pART8|-|3q21.1|protein-coding	2786570	2635164	2881167	2970168	2832081	3114124	2713958	2850375	2692192
NM_145010	ENKUR|C10orf63|CFAP106|-|10p12.1|protein-coding	0.000	0.000	0.000	0.000	0.000	0.000	1613	0.000	0.000
NM_001322923	RCSD1|CAPZIP|MK2S4|-|1q24.2|protein-coding	3078277	3051312	3100625	2960417	3143753	2857574	3671825	3768428	3692781
NM_001174156	SAMD8|HEL-177|SMSr|-|10q22.2|protein-coding	508184	443543	457726	470880	521574	414427	412818	519161	523328
NR_036103	MIR548V|-|-|8p22|ncRNA	0.000	0.000	0.000	0.000	0.000	0.000	0.000	0.000	0.000
NM_001346937	IFNL3|IFN-lambda-3|IFN-lambda-4|IL-28B|IL-28C|IL28B|IL28C|-|19q13.2|protein-coding	0.000	0.000	0.000	0.000	0.000	0.000	0.000	0.000	0.000
NM_016315	GULP1|CED-6|CED6|GULP|-|2q32.1-q32.2|protein-coding	0.000	0.000	1568	0.000	0.000	0.000	0.000	0.000	0.000
NM_001126340	ORAI2|C7orf19|CBCIP2|MEM142B|TMEM142B|-|7q22.1|protein-coding	2064979	2122481	2188308	2162149	2237360	1884657	2225348	1944349	1914570
NM_201379	PLEC|EBS1|EBSMD|EBSND|EBSO|EBSOG|EBSPA|HD1|LGMD2Q|PCN|PLEC1|PLEC1b|PLTN|-|8q24.3|protein-coding	2461086	2662560	2240037	1986614	1723737	2052401	1889934	1403138	1468636
NM_001271848	ZNF700|-|-|19p13.2|protein-coding	302454	279171	272755	306490	345066	280232	322514	378847	355642
NM_005279	GPR1|-|-|2q33.3|protein-coding	0.000	0.000	0.000	0.000	0.000	0.000	0.000	0.000	0.000
NR_111949	ERG|erg-3|p55|-|21q22.2|protein-coding	1535	0.000	0.000	0.000	1590	1973	0.000	0.000	0.000
NR_037470	MIR3908|-|-|12q24.31|ncRNA	0.000	0.000	0.000	0.000	0.000	0.000	0.000	0.000	0.000
NR_024123	PBX3|-|-|9q33.3|protein-coding	198054	196985	197512	202005	236934	193399	237048	242542	257979
NM_174934	SCN4B|ATFB17|LQT10|Navbeta4|-|11q23.3|protein-coding	4606	5218	3135	1393	4770	3947	1613	0.000	1843
NM_181809	BMP8A|-|-|1p34.3|protein-coding	44524	52181	62702	58512	62016	43416	80629	62139	33169
NR_125786	LINC01055|-|-|13q14.13|ncRNA	0.000	0.000	0.000	0.000	0.000	0.000	0.000	0.000	0.000
NM_152763	AKNAD1|C1orf62|-|1p13.3|protein-coding	0.000	0.000	0.000	0.000	1590	0.000	0.000	0.000	0.000
NR_110681	LOC101927604|-|-|1q42.2|ncRNA	0.000	0.000	0.000	0.000	0.000	0.000	0.000	2004	0.000
NR_047584	IL12RB2|-|-|1p31.3|protein-coding	829062	776199	918588	1408462	1362770	1330114	1377136	1264829	1332276
NM_005777	RBM6|3G2|DEF-3|DEF3|HLC-11|NY-LU-12|g16|-|3p21.31|protein-coding	1412476	1535440	1391989	1565886	1400934	1667576	1614184	1495344	1514703
NM_005931	MICB|PERB11.2|-|6p21.33|protein-coding	416066	423974	443618	493171	542246	404560	559562	453013	471732
NR_110609	LINC01428|-|-|20p12.3|ncRNA	0.000	0.000	0.000	0.000	0.000	0.000	0.000	0.000	0.000
NM_032518	COL25A1|AMY|CFEOM5|CLAC|CLAC-P|CLACP|-|4q25|protein-coding	0.000	0.000	0.000	0.000	0.000	0.000	0.000	0.000	0.000
NR_104447	HDDC3|(ppGpp)ase|MESH1|-|15q26.1|protein-coding	333160	332657	338592	342712	300541	303913	325739	226507	292990
NM_001130053	EEF1D|EF-1D|EF1D|FP1047|-|8q24.3|protein-coding	1404800	1419336	1514259	1393137	1467721	1318273	1404550	1260820	1300950
NR_110243	OBP2B|LCN14|OBPIIb|-|9q34.2|protein-coding	0.000	0.000	0.000	0.000	0.000	0.000	0.000	0.000	0.000
NM_001242889	DDC|AADC|-|7p12.2-p12.1|protein-coding	0.000	1305	0.000	4179	1590	0.000	1613	0.000	1843
NR_038427	GTF3C2-AS1|-|-|2p23.3|ncRNA	142783	148717	152053	132348	109721	114461	137069	104233	105034
NR_125923	LOC256880|-|-|4q23|ncRNA	1535	1305	1568	0.000	0.000	1973	1613	4009	5528
NM_016835	MAPT|DDPAC|FTDP-17|MAPTL|MSTD|MTBT1|MTBT2|PPND|PPP1R103|TAU|-|17q21.31|protein-coding	26100	22177	14108	6966	9541	9867	4838	4009	3685
NM_001398	ECH1|HPXEL|-|19q13.2|protein-coding	813709	876649	871561	812199	842787	767677	770809	711592	711284
NM_001318833	EHMT2|BAT8|C6orf30|G9A|GAT8|KMT1C|NG36|-|6p21.33|protein-coding	1065498	1120597	1047127	1074109	1003393	852536	1044946	819834	866071
NR_002710	ALOX12P2|ALOX12E|-|17p13.1|pseudo	7677	5218	3135	6966	7951	1973	6450	6013	14742
NM_004902	RBM39|CAPER|CAPERalpha|FSAP59|HCC1|RNPC2|-|20q11.22|protein-coding	1805513	1695898	1816797	1831975	1940000	2180676	1827043	2190900	2218617
NM_001330536	CENPX|CENP-X|D9|FAAP10|MHF2|STRA13|-|17q25.3|protein-coding	256395	283084	286863	330174	287820	337462	345090	348780	350114
NM_001287522	CDC25B|-|-|20p13|protein-coding	560385	605305	587833	749508	621754	629535	1267481	1060372	1127735
NM_001330514	ZNF26|HEL-179|KOX20|-|12q24.33|protein-coding	317807	300043	285295	275841	316443	276285	254786	318713	328001
NR_045672	CLIC5|DFNB102|DFNB103|MST130|MSTP130|-|6p21.1|protein-coding	916574	874040	788480	433266	434115	305887	456358	424950	460676
NM_018969	GPR173|SREB3|-|Xp11.22|protein-coding	1535	5218	7838	8359	4770	1973	4838	0.000	1843
NM_021114	SPINK2|HUSI-II|-|4q12|protein-coding	27635	26091	18811	43187	27033	27628	32251	30067	36854
NM_001251825	SP1|-|-|12q13.13|protein-coding	2097220	1939846	1926526	1765105	1838229	1687311	1756090	1659712	1711873
NM_001321384	ACSBG2|BGR|BRGL|PRTD-NY3|PRTDNY3|-|19p13.3|protein-coding	1535	2609	0.000	4179	1590	1973	1613	8018	3685
NM_000255	MUT|MCM|-|6p12.3|protein-coding	640220	590955	630157	658954	663098	556517	646641	597336	691014
NM_002714	PPP1R10|CAT53|FB19|PNUTS|PP1R10|R111|p99|-|6p21.33|protein-coding	1074710	1128424	1061235	1058784	1136967	1036068	1059459	821838	925038
NM_001331036	ELF2|EU32|NERF|NERF-1A|NERF-1B|NERF-1a,b|NERF-2|-|4q31.1|protein-coding	371543	423974	405997	417941	381639	434162	414431	412924	385125
NM_001297661	TSSC4|-|-|11p15.5|protein-coding	374613	400493	395024	352464	367328	371011	351541	310695	351957
NM_001008749	RAB19|RAB19B|-|7q34|protein-coding	36847	63922	61135	44580	25443	31575	25801	50112	38697
NR_072994	PPP1R10|CAT53|FB19|PNUTS|PP1R10|R111|p99|-|6p21.33|protein-coding	1060892	1107552	1050262	1046246	1127426	1026201	1046559	819834	919510
NM_001322437	HNRNPH3|2H9|HNRPH3|-|10q21.3|protein-coding	1446253	1326714	1470367	1496229	1590164	1705072	1717388	1902255	1947739
NM_013953	PAX8|-|-|2q14.1|protein-coding	79836	106972	98756	83588	87459	57230	58053	46103	58967
NR_039787	MIR4644|-|-|6q27|ncRNA	0.000	0.000	0.000	0.000	0.000	0.000	0.000	0.000	0.000
NM_001276264	DUOXA1|NIP|NUMBIP|mol|-|15q21.1|protein-coding	0.000	0.000	0.000	1393	0.000	0.000	0.000	0.000	0.000
NM_001139502	FGF13|FGF-13|FGF2|FHF-2|FHF2|-|Xq26.3-q27.1|protein-coding	0.000	0.000	0.000	0.000	0.000	0.000	0.000	0.000	0.000
NM_018653	GPRC5C|RAIG-3|RAIG3|-|17q25.1|protein-coding	1535	6523	6270	5573	7951	1973	1613	0.000	3685
NM_001282624	LMNA|CDCD1|CDDC|CMD1A|CMT2B1|EMD2|FPL|FPLD|FPLD2|HGPS|IDC|LDP1|LFP|LGMD1B|LMN1|LMNC|LMNL1|MADA|PRO1|-|1q22|protein-coding	591091	605305	573725	383113	774410	781491	196734	134300	160315
NR_110771	NDUFV2-AS1|-|-|18p11.22|ncRNA	21494	31309	25081	20897	17492	17761	16126	14031	14742
NM_013241	FHOD1|FHOS|-|16q22.1|protein-coding	1030186	1128424	1095721	1111723	993852	1083431	965930	817829	827374
NM_001300764	TSEN15|C1orf19|PCH2F|sen15|-|1q25.3|protein-coding	680138	664009	633292	670099	737836	743995	635353	843887	836588
NM_002701	POU5F1|OCT3|OCT4|OTF-3|OTF3|OTF4|Oct-3|Oct-4|-|6p21.33|protein-coding	0.000	0.000	0.000	1393	3180	1973	3225	2004	5528
NM_001326326	CELF2|BRUNOL3|CELF-2|CUG-BP2|CUGBP2|ETR-3|ETR3|NAPOR|-|10p14|protein-coding	1352600	1258878	1330855	1207850	1343688	1182104	1402937	1469286	1474164
NM_012166	FBXO10|FBX10|PRMT11|-|9p13.2|protein-coding	150459	169590	134810	157425	149475	128275	133843	76170	127147
NR_036156	MIR3189|mir-3189|-|19p13.11|ncRNA	0.000	0.000	0.000	0.000	0.000	0.000	0.000	0.000	0.000
NM_206948	TRPM3|GON-2|LTRPC3|MLSN2|-|9q21.12-q21.13|protein-coding	0.000	0.000	0.000	0.000	0.000	1973	0.000	0.000	0.000
NM_152453	TMCO5A|TMCO5|-|15q14|protein-coding	0.000	0.000	0.000	0.000	0.000	0.000	0.000	0.000	0.000
NM_001014840	CUTA|ACHAP|C6orf82|-|6p21.32|protein-coding	492831	499638	506320	479239	465918	424295	435394	463036	381440
NM_001283019	NUDT13|-|-|10q22.2|protein-coding	59877	56095	61135	64084	63607	37496	64503	44099	82922
NM_033228	TRIM23|ARD1|ARFD1|RNF46|-|5q12.3|protein-coding	148924	140890	125404	119810	162197	155904	109655	146327	152945
NM_001288610	HN1|ARM2|HN1A|-|17q25.1|protein-coding	446772	459197	459294	582331	574049	487445	774034	663484	729711
NM_173159	NPAS3|MOP6|PASD6|bHLHe12|-|14q13.1|protein-coding	0.000	0.000	0.000	0.000	0.000	0.000	0.000	0.000	0.000
NM_017583	TRIM44|AN3|DIPB|HSA249128|MC7|-|11p13|protein-coding	2439592	2273808	2354469	2077168	2243721	2141207	1909284	1984438	1907200
NM_001303437	HEXIM2|L3|-|17q21.31|protein-coding	102865	114799	95621	104485	89049	104594	101592	96215	112405
NM_003044	SLC6A12|BGT-1|BGT1|GAT2|-|12p13.33|protein-coding	73694	104363	86216	65477	73148	71045	14513	16036	25798
NM_012309	SHANK2|AUTS17|CORTBP1|CTTNBP1|ProSAP1|SHANK|SPANK-3|-|11q13.3-q13.4|protein-coding	0.000	2609	0.000	0.000	0.000	0.000	0.000	0.000	0.000
NM_207127	PAOX|PAO|-|10q26.3|protein-coding	112077	120017	117567	101699	114492	78939	77403	78175	64495
NM_001297588	ZNF221|-|-|19q13.31|protein-coding	39918	35222	28216	33435	28623	21708	20963	10022	22112
NR_034129	ST8SIA6-AS1|-|-|10p12.33|ncRNA	1535	1305	1568	0.000	0.000	0.000	0.000	0.000	0.000
NR_026702	GLYCTK|HBEBP2|HBEBP4|HBeAgBP4A|-|3p21.2|protein-coding	118218	131758	92486	147673	127213	114461	141906	104233	110562
NM_005432	XRCC3|CMM6|-|14q32.33|protein-coding	270213	296130	304106	395651	306902	317728	433782	302677	375912
NR_029466	COX7A2|COX7AL|COX7AL1|COXVIIAL|COXVIIa-L|VIIAL|-|6q14.1|protein-coding	365401	353529	358970	384506	370508	392719	377342	449004	421979
NR_046724	TM4SF19-AS1|-|-|3q29|ncRNA	121289	135672	90918	87768	143115	80912	41927	24054	18427
NM_005308	GRK5|GPRK5|-|10q26.11|protein-coding	819850	872735	866858	601835	582000	546649	557950	539206	462519
NM_001287191	FSD1L|CCDC10|CSDUFD1|FSD1CL|FSD1NL|MIR1|-|9q31.2|protein-coding	64483	48268	67405	64084	66787	49337	67728	106238	84764
NM_001330721	PI4KB|NPIK|PI4K-BETA|PI4K92|PI4KBETA|PI4KIIIBETA|PIK4CB|-|1q21.3|protein-coding	1722607	1839397	1855986	1632757	1722147	1486018	1614184	1379084	1442838
NM_004138	KRT33A|HA3I|Ha-3I|K33A|KRTHA3A|Krt1-3|hHa3-I|-|17q21.2|protein-coding	0.000	0.000	0.000	0.000	0.000	0.000	0.000	0.000	0.000
NM_001258329	EPB41L1|4.1N|MRD11|-|20q11.23|protein-coding	16888	20873	25081	8359	12721	13814	8063	8018	3685
NM_001167574	UPK3A|UP3A|UPIII|UPIIIA|UPK3|-|22q13.31|protein-coding	0.000	0.000	0.000	1393	1590	0.000	0.000	0.000	0.000
NM_183235	RAB27A|GS2|HsT18676|RAB27|RAM|-|15q21.3|protein-coding	1473888	1344977	1428043	1362488	1502705	1507726	1619022	2042568	1984593
NM_014228	SLC6A7|PROT|-|5q32|protein-coding	0.000	0.000	0.000	0.000	0.000	0.000	0.000	0.000	0.000
NM_018436	ALLC|ALC|-|2p25.3|protein-coding	0.000	0.000	0.000	0.000	0.000	0.000	0.000	0.000	0.000
NM_198426	CHMP2A|BC-2|BC2|CHMP2|VPS2|VPS2A|-|19q13.43|protein-coding	546567	583128	597239	618553	561328	558490	577301	569273	595194
NR_135912	LRRC6|CILD19|LRTP|TSLRP|-|8q24.22|protein-coding	7677	9132	15676	5573	9541	3947	4838	22049	5528
NM_001304498	FOPNL|C16orf63|FOR20|PHSECRG2|-|16p13.11|protein-coding	451378	497029	478104	466701	492951	447976	570850	647448	727868
NR_120657	LINC01518|-|-|10q11.21|ncRNA	0.000	0.000	0.000	0.000	0.000	0.000	0.000	0.000	0.000
NM_153355	NKAIN2|FAM77B|NKAIP2|TCBA|TCBA1|-|6q22.31|protein-coding	3071	0.000	1568	1393	0.000	0.000	0.000	0.000	0.000
NM_001267865	C7orf57|-|-|7p12.3|protein-coding	6141	11741	3135	9752	3180	5920	3225	2004	11056
NM_203372	ACSL3|ACS3|FACL3|PRO2194|-|2q36.1|protein-coding	654038	679664	659941	628305	671049	637428	590201	743663	702071
NM_001163499	FBXO24|FBX24|-|7q22.1|protein-coding	13818	11741	1568	12538	15902	7894	3225	2004	14742
NM_001014986	FOLH1|FGCP|FOLH|GCP2|GCPII|NAALAD1|NAALAdase|PSM|PSMA|mGCP|-|11p11.12|protein-coding	0.000	0.000	0.000	0.000	0.000	0.000	0.000	0.000	0.000
NM_001303538	TMEM143|-|-|19q13.33|protein-coding	107471	114799	145783	137921	111311	88806	191896	132296	132675
NM_001289031	GALK2|GK2|-|15q21.1-q21.2|protein-coding	257930	225685	261782	257730	254426	219054	230598	228511	261664
NM_003831	RIOK3|SUDD|-|18q11.2|protein-coding	956492	914480	1058100	925043	1011344	953183	973993	1094448	1129578
NM_001009614	SPANXN1|CT11.6|-|Xq27.3|protein-coding	0.000	0.000	0.000	0.000	0.000	0.000	0.000	0.000	0.000
NR_038192	DHPS|DHS|DS|MIG13|-|19p13.13|protein-coding	592626	547905	616049	615767	580410	536782	607939	503125	545441
NR_027069	LOC100132215|-|-|2p15|ncRNA	32241	24786	37621	20897	23852	15788	25801	22049	18427
NM_001256735	SSBP2|HSPC116|SOSS-B2|-|5q14.1|protein-coding	181165	233512	224160	182501	209902	183532	198346	202453	187956
NR_110802	RUNDC3A-AS1|-|-|17q21.31|ncRNA	9212	11741	21946	12538	4770	13814	4838	12027	18427
NM_203341	SELENOF|SEP15|-|1p22.3|protein-coding	1034792	934048	987560	1050425	1149688	1343928	1064297	1423183	1288051
NR_132320	LOC102723780|-|-|22p11.2|pseudo	0.000	0.000	0.000	0.000	0.000	0.000	0.000	0.000	0.000
NM_016126	HSPB11|C1orf41|HSPCO34|IFT25|PP25|-|1p32.3|protein-coding	228760	200899	195944	267482	286229	252603	309614	332744	305889
NM_001271748	APEX2|APE2|APEXL2|XTH2|ZGRF2|-|Xp11.21|protein-coding	563455	615741	627022	557255	550197	473631	617615	424950	490159
NM_145025	AK9|AK 9|AKD1|AKD2|C6orf199|C6orf224|dJ70A9.1|-|6q21|protein-coding	92118	78272	83080	80802	95410	69071	67728	92206	84764
NR_046079	SEMA5B|SEMAG|SemG|-|3q21.1|protein-coding	0.000	0.000	0.000	0.000	0.000	0.000	0.000	0.000	1843
NM_178525	ACTL9|HSD21|-|19p13.2|protein-coding	0.000	0.000	0.000	0.000	0.000	0.000	0.000	0.000	0.000
NM_001317894	TOR1B|DQ1|-|9q34.11|protein-coding	445237	452674	437348	444411	403902	416401	391855	398892	368541
NR_036508	LOC100128398|-|-|19q13.43|ncRNA	46059	50877	51729	33435	33393	21708	54827	28063	27641
NM_032316	NICN1|-|-|3p21.31|protein-coding	343907	386143	369943	356643	348246	329568	332190	288646	265350
NM_006793	PRDX3|AOP-1|AOP1|HBC189|MER5|PRO1748|SP-22|prx-III|-|10q26.11|protein-coding	845950	812726	880966	932009	1020885	1024227	1099774	1489331	1426254
NR_135657	LOC101928000|-|-|17p13.2|ncRNA	75230	61313	75243	86375	98590	69071	93529	96215	106877
NM_004864	GDF15|GDF-15|MIC-1|MIC1|NAG-1|PDF|PLAB|PTGFB|-|19p13.11|protein-coding	122824	142195	114432	76623	114492	73018	12901	8018	14742
NR_125375	LOC100288152|-|-|5p15.33|ncRNA	167348	237426	172431	458342	236934	467711	262849	210471	263507
NM_001346022	USP45|-|-|6q16.2|protein-coding	110542	153935	123837	192253	141525	171691	135456	156350	202698
NR_103535	NEXN-AS1|C1orf118|-|1p31.1|ncRNA	1535	0.000	0.000	1393	0.000	0.000	1613	2004	1843
NM_001037639	PARL|PRO2207|PSARL|PSARL1|PSENIP2|RHBDS1|-|3q27.1|protein-coding	406855	427888	418537	423514	432525	398639	414431	477067	484631
NM_012163	LRRC29|FBL9|FBXL9|-|16q22.1|protein-coding	27635	31309	20378	22290	12721	13814	30639	14031	16584
NM_001193582	NRCAM|-|-|7q31.1|protein-coding	6141	10436	10973	15325	15902	7894	8063	16036	7371
NM_001139456	SVOPL|-|-|7q34|protein-coding	18424	27395	17243	22290	12721	17761	19351	14031	18427
NM_001199943	SH3GL1|CNSA1|EEN|SH3D2B|SH3P8|-|19p13.3|protein-coding	537355	639223	567455	628305	577229	590065	617615	481076	497530
NR_052016	GATAD1|CMD2B|ODAG|RG083M05.2|-|7q21.2|protein-coding	520467	499638	506320	532178	504082	515074	446682	461031	550969
NM_001317222	CDH10|-|-|5p14.2-p14.1|protein-coding	0.000	0.000	0.000	0.000	0.000	0.000	0.000	0.000	0.000
NM_023068	SIGLEC1|CD169|SIGLEC-1|SN|dJ1009E24.1|-|20p13|protein-coding	19959	23482	31351	8359	6361	9867	4838	2004	0.000
NM_001953	TYMP|ECGF|ECGF1|MEDPS1|MNGIE|MTDPS1|PDECGF|TP|hPD-ECGF|-|22q13.33|protein-coding	1269693	1358023	1363773	1225961	1224426	1209733	875626	701569	698385
NM_152546	SRFBP1|BUD22|P49|Rlb1|STRAP|p49/STRAP|-|5q23.1|protein-coding	305525	314393	310376	306490	313262	303913	303163	346776	329844
NM_007011	ABHD2|HS1-2|LABH2|PHPS1-2|-|15q26.1|protein-coding	2381251	2336425	2210253	1870983	1986114	1813612	1939923	1884214	1693446
NM_022664	ECM1|URBWD|-|1q21.2|protein-coding	27635	20873	28216	25076	33393	15788	16126	10022	9214
NM_001322906	SNAP25|CMS18|RIC-4|RIC4|SEC9|SNAP|SNAP-25|SUP|bA416N4.2|dJ1068F16.2|-|20p12.2|protein-coding	3071	0.000	1568	4179	6361	5920	8063	12027	9214
NM_001277163	CEACAM3|CD66D|CEA|CGM1|W264|W282|-|19q13.2|protein-coding	0.000	0.000	0.000	0.000	0.000	0.000	0.000	0.000	0.000
NM_001287045	SH3GLB2|PP6569|PP9455|RRIG1|-|9q34.11|protein-coding	712379	804899	758697	862352	729885	803199	824024	643439	668902
NM_001313952	AURKB|AIK2|AIM-1|AIM1|ARK2|AurB|IPL1|PPP1R48|STK12|STK5|aurkb-sv1|aurkb-sv2|-|17p13.1|protein-coding	253325	277866	333889	525213	512033	444029	815961	711592	781307
NM_001286526	BCL7C|-|-|16p11.2|protein-coding	231830	262212	263349	284200	267147	242736	298326	194435	239552
NM_001306159	RABL2A|-|-|2q14.1|protein-coding	23030	24786	17243	29256	23852	27628	35477	20045	25798
NM_001142806	SLC6A8|CCDS1|CRT|CRTR|CT1|CTR5|-|Xq28|protein-coding	39918	39136	37621	18111	23852	21708	17738	10022	5528
NM_138445	GPR146|PGR8|-|7p22.3|protein-coding	36847	50877	62702	30649	23852	33549	27414	14031	12899
NM_017510	TMED9|GMP25|HSGP25L2G|p24a2|p24alpha2|p25|-|5q35.3|protein-coding	1197534	1188433	1199180	1154911	1206934	1055803	1130413	1190663	1120365
NM_198486	RPL7L1|dJ475N16.4|-|6p21.1|protein-coding	738479	701841	674049	759260	685361	572304	699856	719609	676273
NR_046412	POLD4|POLDS|p12|-|11q13.2|protein-coding	764580	784027	744589	738363	693311	655190	678893	573282	595194
NM_001329675	CAND1|TIP120|TIP120A|-|12q14.3-q15|protein-coding	2319839	2102913	2266685	2410127	2669885	2545767	2593015	3173097	3001766
NM_139289	AKAP4|AKAP 82|AKAP-4|AKAP82|CT99|FSC1|HI|PRKA4|hAKAP82|p82|-|Xp11.22|protein-coding	0.000	0.000	0.000	0.000	0.000	0.000	0.000	0.000	0.000
NM_001256185	SNX12|-|-|Xq13.1|protein-coding	769185	716191	733616	756473	795082	692685	728882	771726	733397
NM_001102559	PLPP5|DPPL1|HTPAP|PPAPDC1B|-|8p11.23|protein-coding	423743	443543	398159	413762	411852	418374	435394	374838	353799
NM_000256	MYBPC3|CMD1MM|CMH4|FHC|LVNC10|MYBP-C|-|11p11.2|protein-coding	1535	3914	0.000	2786	0.000	3947	0.000	0.000	1843
NR_030315	MIR548B|MIRN548B|-|6q22.31|ncRNA	0.000	0.000	0.000	0.000	0.000	0.000	0.000	0.000	0.000
NM_024408	NOTCH2|AGS2|HJCYS|hN2|-|1p12|protein-coding	1394053	1346282	1365341	1368061	1509065	1438654	1494854	1276856	1383871
NM_001032377	SULT6B1|-|-|2p22.2|protein-coding	0.000	0.000	0.000	0.000	0.000	0.000	0.000	0.000	0.000
NM_005691	ABCC9|ABC37|ATFB12|CANTU|CMD1O|SUR2|-|12p12.1|protein-coding	0.000	0.000	0.000	0.000	0.000	0.000	0.000	0.000	0.000
NM_000340	SLC2A2|GLUT2|-|3q26.2|protein-coding	0.000	0.000	0.000	0.000	0.000	0.000	1613	0.000	0.000
NM_014190	ADD1|ADDA|-|4p16.3|protein-coding	3128942	2983476	3091220	2846179	2976786	2612865	2801036	2539680	2767743
NM_001127205	HMOX2|HO-2|-|16p13.3|protein-coding	775327	844035	833940	777371	766459	694659	882077	603349	784992
NM_001288768	PDE1B|HEL-S-79p|PDE1B1|PDES1B|-|12q13.2|protein-coding	87512	101754	111296	147673	92229	100647	125781	110247	93978
NM_001302652	APOPT1|APOP|APOP1|C14orf153|-|14q32.33|protein-coding	327019	318307	344862	307883	341885	276285	322514	312699	300361
NM_173210	TGIF1|HPE4|TGIF|-|18p11.31|protein-coding	647897	620960	586266	310670	327574	380878	199959	178399	145574
NM_001278225	RUFY2|RABIP4R|ZFYVE13|-|10q21.3|protein-coding	42988	39136	39189	36222	36574	57230	40314	42094	53438
NM_001199583	PACSIN1|SDPI|-|6p21.31|protein-coding	59877	78272	83080	87768	68377	59204	99979	74166	58967
NM_001080532	TMC3|-|-|15q25.1|protein-coding	9212	11741	6270	0.000	4770	0.000	4838	2004	3685
NM_001482	GATM|AGAT|AT|CCDS3|-|15q21.1|protein-coding	73694	70445	62702	101699	87459	100647	69341	82184	64495
NR_110119	LOC101927811|-|-|7p21.1|ncRNA	0.000	2609	1568	2786	0.000	0.000	0.000	2004	0.000
NM_001290331	DENND1C|FAM31C|-|19p13.3|protein-coding	1360276	1448036	1399827	1322087	1313475	1209733	1480340	1076407	1190387
NM_001321054	SRGN|PPG|PRG|PRG1|-|10q22.1|protein-coding	1314217	1254964	1376314	1251037	1356410	1551142	1148151	1515389	1525760
NM_032227	TMEM164|bB360B22.3|-|Xq23|protein-coding	577273	644441	603509	480632	569279	475605	527311	459027	462519
NM_145899	HMGA1|HMG-R|HMGA1A|HMGIY|-|6p21.31|protein-coding	1601318	1591535	1683555	1568672	1639459	1501805	1394874	1266833	1184859
NM_001097638	FUT2|B12QTL1|SE|SEC2|Se2|sej|-|19q13.33|protein-coding	7677	7827	3135	2786	7951	1973	6450	8018	12899
NM_052843	OBSCN|ARHGEF30|UNC89|-|1q42.13|protein-coding	833668	961444	799453	711893	612213	690712	591814	585309	447777
NM_014920	ICK|ECO|LCK2|MRK|-|6p12.1|protein-coding	462125	515292	465564	415155	430934	424295	333802	354794	383283
NR_110608	FILIP1|FILIP|-|6q14.1|protein-coding	0.000	0.000	0.000	0.000	0.000	0.000	0.000	0.000	0.000
NR_026562	C20orf24|PNAS-11|RIP5|-|20q11.23|protein-coding	666320	690100	725778	782943	726705	745969	691793	837874	703913
NM_001330064	ARRB2|ARB2|ARR2|BARR2|-|17p13.2|protein-coding	1113093	1158429	1147451	1095006	1100393	1032121	1209429	1086430	1256725
NM_001128160	UBP1|LBP-1B|LBP-1a|LBP1A|LBP1B|-|3p22.3|protein-coding	1361811	1350196	1286963	1191132	1365951	1328140	1290057	1391111	1383871
NM_001320470	BCAS3|GAOB1|MAAB|-|17q23.2|protein-coding	293242	289607	321349	245192	259197	171691	220922	184412	213754
NM_001282462	SPIN2B|SPIN-2|SPIN-2B|SPIN2_duplicate|TDRD26|dJ323P24.2|-|Xp11.21|protein-coding	32241	32613	21946	26470	23852	17761	27414	28063	18427
NM_006813	PNRC1|B4-2|PNAS-145|PROL2|PRR2|-|6q15|protein-coding	1220564	1217133	1327720	1030922	1176721	1120927	1007857	1104470	1072454
NM_001242338	ATAD2B|-|-|2p24.1-p23.3|protein-coding	635614	551819	540807	522426	556557	540729	535374	623394	632048
NM_001321972	MRPS11|HCC-2|MRP-S11|S11mt|-|15q25.3|protein-coding	448308	480070	453024	500136	469098	426268	556337	487089	493845
NR_026921	LOC202181|-|-|5q35.3|pseudo	49130	49572	59567	59905	36574	37496	51602	64143	53438
NM_001135188	AGFG1|HRB|RAB|RIP|-|2q36.3|protein-coding	1415547	1281055	1341828	1221781	1354819	1188025	1256193	1415165	1356231
NM_001319959	DHDDS|CIT|CPT|DS|HDS|RP59|-|1p36.11|protein-coding	495902	541383	489077	505709	472279	384825	532149	398892	451463
NM_144593	RHEBL1|RHEBL1c|-|12q13.12|protein-coding	66018	67836	59567	115630	73148	82885	129006	142318	134517
NM_001007139	IGF2|C11orf43|GRDF|IGF-II|PP9974|-|11p15.5|protein-coding	0.000	0.000	0.000	0.000	0.000	1973	0.000	2004	0.000
NM_001193427	SUV39H2|KMT1B|-|10p13|protein-coding	161207	161763	158323	239620	232164	240762	354766	386865	423822
NM_001286107	ATG5|APG5|APG5-LIKE|APG5L|ASP|hAPG5|-|6q21|protein-coding	571132	536165	548644	512674	582000	595986	591814	655466	613621
NM_001199290	PHOSPHO2-KLHL23|-|-|2q31.1|protein-coding	90583	83490	103459	101699	124033	73018	101592	126282	134517
NM_001001585	PDE9A|HSPDE9A2|-|21q22.3|protein-coding	145854	138281	125404	115630	116082	114461	99979	70157	77394
NR_036537	RAB6C-AS1|-|-|2q21.1|ncRNA	1535	0.000	3135	0.000	1590	1973	1613	0.000	1843
NM_001258312	PDE1A|CAM-PDE-1A|HCAM-1|HCAM1|HSPDE1A|-|2q32.1|protein-coding	0.000	0.000	0.000	1393	0.000	0.000	0.000	2004	0.000
NM_005357	LIPE|AOMS4|FPLD6|HSL|LHS|-|19q13.2|protein-coding	201124	260907	227296	266089	232164	197346	290263	194435	191641
NM_001318836	BCS1L|BCS|BCS1|BJS|FLNMS|GRACILE|Hs.6719|MC3DN1|PTD|h-BCS|h-BCS1|-|2q35|protein-coding	118218	129149	119134	151852	117672	128275	135456	130291	123461
NR_038340	LOC100505817|-|-|18q22.3|ncRNA	0.000	0.000	0.000	0.000	0.000	0.000	0.000	0.000	0.000
NM_005368	MB|PVALB|myoglobgin|-|22q12.3|protein-coding	53736	37832	48594	87768	73148	63151	43539	52117	51596
NM_004973	JARID2|JMJ|-|6p22.3|protein-coding	902757	954921	884101	742542	871410	820961	693406	539206	659688
NM_001013743	TMEM225|PMP22CD|PPP1R154|-|11q24.1|protein-coding	0.000	0.000	0.000	0.000	0.000	0.000	0.000	0.000	0.000
NM_001145271	ADAMDEC1|M12.219|-|8p21.2|protein-coding	144318	183940	155188	79409	112902	84859	32251	34076	53438
NM_024518	ULBP3|N2DL-3|NKG2DL3|RAET1N|-|6q25.1|protein-coding	21494	20873	23513	20897	25443	9867	16126	20045	20270
NM_007158	CSDE1|D1S155E|UNR|-|1p13.2|protein-coding	4214399	3845775	4191644	3847845	4279130	3952846	3895972	4584253	4147929
NR_036647	CCDC144B|-|-|17p11.2|pseudo	6141	14350	3135	13931	9541	11841	12901	16036	7371
NM_001330199	SCUBE2|CEGB1|CEGF1|CEGP1|-|11p15.4|protein-coding	4606	3914	7838	2786	0.000	0.000	4838	0.000	1843
NM_001323407	PSMF1|PI31|-|20p13|protein-coding	772256	738368	761832	689603	737836	670977	733720	701569	735239
NM_032378	EEF1D|EF-1D|EF1D|FP1047|-|8q24.3|protein-coding	1417082	1425859	1518961	1402889	1474082	1324194	1412613	1270842	1306478
NM_001300795	UBE2D3|E2(17)KB3|UBC4/5|UBCH5C|-|4q24|protein-coding	1268158	1121902	1283828	1276114	1532918	1746515	1498079	2016510	2141223
NM_001324249	ZNF37A|KOX21|ZNF37|-|10p11.1|protein-coding	641755	669227	644265	582331	636065	584145	557950	661479	663374
NR_024204	CYTOR|C2orf59|LINC00152|NCRNA00152|-|2p11.2|ncRNA	201124	211335	233566	224295	236934	248656	191896	236529	224810
NM_033160	ZNF658|-|-|9q21.11|protein-coding	30706	33918	34486	32042	34984	33549	27414	32072	44225
NM_145268	SSMEM1|C7orf45|-|7q32.2|protein-coding	0.000	0.000	0.000	0.000	0.000	0.000	0.000	0.000	0.000
NM_001171020	MUM1L1|-|-|Xq22.3|protein-coding	0.000	0.000	0.000	0.000	0.000	0.000	0.000	0.000	0.000
NM_001099694	ZNF578|-|-|19q13.41|protein-coding	10747	13045	15676	23683	25443	13814	11288	14031	11056
NM_133181	EPS8L3|EPS8R3|-|1p13.3|protein-coding	0.000	0.000	0.000	0.000	0.000	0.000	0.000	0.000	0.000
NM_001306075	SLBP|HBP|-|4p16.3|protein-coding	941139	870126	975020	1101972	1090852	1036068	1180402	1222735	1265938
NM_001289007	TMEM161B|FLB3342|PRO1313|-|5q14.3|protein-coding	182701	168285	192809	182501	157426	201293	182221	236529	246922
NM_001012329	CTNNBIP1|ICAT|-|1p36.22|protein-coding	191913	181331	202215	234047	232164	165771	220922	176395	221125
NR_121568	PCAT7|PCAN-R2|-|9q22.32|ncRNA	0.000	1305	0.000	0.000	0.000	0.000	1613	0.000	0.000
NM_001261391	CALCOCO2|NDP52|-|17q21.32|protein-coding	1748707	1714161	1774473	1414034	1548819	1393265	1569032	1517394	1566299
NM_152411	ZNF786|-|-|7q36.1|protein-coding	299384	293521	321349	257730	260787	203267	253174	186417	189799
NM_001136003	C2CD4D|FAM148D|-|1q21.3|protein-coding	50665	52181	39189	48760	39754	23682	30639	32072	20270
NM_015548	DST|BP240|BPA|BPAG1|CATX-15|CATX15|D6S1101|DMH|DT|EBSB2|HSAN6|MACF2|-|6p12.1|protein-coding	41453	46963	48594	37615	52475	51310	54827	44099	22112
NR_103728	PVRIG2P|-|-|7q22.1|pseudo	207266	204812	188107	270269	187639	266417	211247	158354	197169
NM_001286612	REPS1|RALBP1|-|6q24.1|protein-coding	652503	641832	688157	596263	661508	552570	535374	511143	521485
NM_206819	MYBPC1|LCCS4|MYBPCC|MYBPCS|-|12q23.2|protein-coding	0.000	0.000	0.000	1393	0.000	0.000	0.000	0.000	1843
NM_001258004	CHIA|AMCASE|CHIT2|TSA1902|-|1p13.2|protein-coding	0.000	0.000	0.000	0.000	0.000	0.000	0.000	0.000	0.000
NM_001144068	ZNF772|-|-|19q13.43|protein-coding	299384	313089	285295	281414	248066	228922	238661	258578	239552
NR_038406	STAU2-AS1|-|-|8q21.11|ncRNA	0.000	0.000	0.000	0.000	0.000	0.000	0.000	0.000	0.000
NM_001160223	RNF170|ADSA|SNAX1|-|8p11.21|protein-coding	356190	327439	288430	332960	300541	297993	269299	320717	313260
NM_001276346	TNNT2|CMD1D|CMH2|CMPD2|LVNC6|RCM3|TnTC|cTnT|-|1q32.1|protein-coding	0.000	0.000	0.000	1393	3180	3947	0.000	2004	0.000
NM_002114	HIVEP1|CIRIP|CRYBP1|GAAP|MBP-1|PRDII-BF1|Schnurri-1|ZAS1|ZNF40|ZNF40A|-|6p24.1|protein-coding	730803	726627	744589	665920	818934	838722	665992	633417	584137
NR_039847	MIR4698|-|-|12q13.11|ncRNA	0.000	0.000	0.000	0.000	0.000	0.000	0.000	0.000	0.000
NM_025237	SOST|CDD|DAND6|SOST1|VBCH|-|17q21.31|protein-coding	1535	1305	0.000	0.000	3180	0.000	0.000	0.000	3685
NM_001167608	RHBDD1|RRP4|-|2q36.3|protein-coding	551173	559646	553347	509888	543836	453896	428944	402901	479103
NR_104181	ITGB7|-|-|12q13.13|protein-coding	2101826	2148572	2163227	2329325	2364573	2381970	2091505	1753923	1897986
NM_001178084	ZFX|ZNF926|-|Xp22.11|protein-coding	684744	628787	619184	610194	634475	594012	566013	593327	615463
NM_001204834	ANO10|SCAR10|TMEM16K|-|3p22.1-p21.33|protein-coding	170418	176112	175566	150459	143115	159850	169320	146327	132675
NR_134647	LOC100505797|-|-|18q22.3|ncRNA	3071	1305	1568	0.000	1590	1973	0.000	2004	1843
NM_001286678	PRMT2|HRMT1L1|-|21q22.3|protein-coding	1102346	1151906	1159991	968230	1033606	937395	951417	1002242	937937
NM_019895	CLDND1|C3orf4|GENX-3745|-|3q11.2|protein-coding	2017385	1907233	1939066	1912777	2005196	2210278	1854457	2335223	2248100
NR_110730	PTOV1-AS2|-|-|19q13.33|ncRNA	161207	174808	158323	193646	155836	226948	228985	112251	169529
NM_170725	PGBD2|-|-|1q44|protein-coding	339301	343093	304106	296738	324393	264444	275750	260583	222967
NM_001322428	CARF|ALS2CR8|NYD-SP24|-|2q33.2|protein-coding	164277	129149	158323	165783	144705	167744	178995	168377	164001
NM_201381	PLEC|EBS1|EBSMD|EBSND|EBSO|EBSOG|EBSPA|HD1|LGMD2Q|PCN|PLEC1|PLEC1b|PLTN|-|8q24.3|protein-coding	2461086	2665169	2241605	1986614	1726918	2060295	1889934	1403138	1472321
NM_001127395	METTL21A|FAM119A|HCA557b|HSPA-KMT|-|2q33.3|protein-coding	144318	117408	163026	149066	168557	130249	177383	166372	189799
NM_001301161	CDHR3|CDH28|-|7q22.3|protein-coding	30706	53486	43892	34828	42934	33549	59665	44099	44225
NM_207045	ENSA|ARPP-19e|-|1q21.3|protein-coding	822921	782722	779075	902753	944557	937395	882077	1082421	987690
NM_030821	PLA2G12A|GXII|PLA2G12|ROSSY|-|4q25|protein-coding	207266	242644	183404	213150	228984	203267	199959	228511	208226
NM_001242807	BRDT|BRD6|CT9|-|1p22.1|protein-coding	0.000	0.000	0.000	0.000	0.000	0.000	0.000	0.000	1843
NM_001170543	PGAM5|BXLBV68|-|12q24.33|protein-coding	589555	627482	685022	731397	634475	603880	743395	609363	659688
NM_001257962	PDLIM3|ALP|-|4q35.1|protein-coding	0.000	0.000	0.000	0.000	0.000	0.000	0.000	0.000	0.000
NR_033716	SNX7|-|-|1p21.3|protein-coding	0.000	0.000	1568	1393	1590	0.000	1613	0.000	1843
NM_001005745	NUMB|C14orf41|S171|c14_5527|-|14q24.2-q24.3|protein-coding	1397123	1493695	1374746	1198098	1383442	1176184	1056234	1036318	1017173
NM_201592	GPM6A|GPM6|M6A|-|4q34.2|protein-coding	15353	15654	17243	41794	39754	37496	25801	46103	60809
NM_001100391	RALYL|HNRPCL3|-|8q21.2|protein-coding	0.000	0.000	0.000	0.000	0.000	1973	0.000	0.000	0.000
NM_001177712	RBMS3|-|-|3p24.1|protein-coding	0.000	0.000	0.000	1393	0.000	0.000	1613	0.000	1843
NR_037886	LINC01792|-|-|2q33.1|ncRNA	0.000	0.000	0.000	2786	0.000	0.000	0.000	0.000	0.000
NM_001346355	ATG13|KIAA0652|PARATARG8|-|11p11.2|protein-coding	1584430	1519785	1592637	1355522	1413655	1152502	1214266	1038322	1160904
NM_014246	CELSR1|ADGRC1|CDHF9|FMI2|HFMI2|ME2|-|22q13.31|protein-coding	49130	62618	59567	61298	47705	53283	43539	28063	20270
NM_001559	IL12RB2|-|-|1p31.3|protein-coding	829062	776199	917020	1405675	1362770	1328140	1375523	1258815	1330433
NM_001321858	USP7|HAUSP|TEF1|-|16p13.2|protein-coding	2064979	1943760	2000201	1929495	2025868	1793878	2101180	1954371	1997492
NM_002372	MAN2A1|AMan II|GOLIM7|MANA2|MANII|-|5q21.3|protein-coding	790680	807508	779075	840062	844377	919634	812736	1094448	1052184
NR_038443	PPP1R2P3|-|-|5q33.3|pseudo	64483	58704	58000	48760	65197	53283	59665	84188	60809
NR_034126	LINC01160|-|-|1p13.2|ncRNA	13818	18264	34486	33435	20672	29602	29026	22049	33169
NM_001018048	PAEP|GD|GdA|GdF|GdS|PAEG|PEP|PP14|-|9q34.3|protein-coding	0.000	1305	0.000	1393	0.000	1973	0.000	0.000	0.000
NR_048543	LARS2-AS1|-|-|3p21.31|ncRNA	0.000	0.000	0.000	0.000	0.000	0.000	0.000	0.000	0.000
NM_003201	TFAM|MTDPS15|MTTF1|MTTFA|TCF6|TCF6L1|TCF6L2|TCF6L3|-|10q21.1|protein-coding	958027	781418	879399	984948	1183082	1223547	1194915	1579533	1581041
NR_038887	LINC00951|-|-|6p21.2|ncRNA	0.000	0.000	0.000	0.000	0.000	0.000	0.000	0.000	0.000
NM_001300866	FILIP1|FILIP|-|6q14.1|protein-coding	6141	5218	4703	2786	9541	3947	3225	18040	9214
NR_045105	INTS14|C15orf44|VWA9|-|15q22.31|protein-coding	839809	854472	895074	856779	888901	773597	911103	898008	904768
NM_133474	ZNF721|-|-|4p16.3|protein-coding	515861	431802	470267	395651	437295	438109	433782	420941	464362
NM_001277225	GBA3|CBG|CBGL1|GLUC|KLRP|-|4p15.2|protein-coding	0.000	0.000	0.000	0.000	0.000	0.000	0.000	0.000	0.000
NR_015370	EPB41L4A-AS1|C5orf26|NCRNA00219|TIGA1|-|5q22.1|ncRNA	393037	392666	438916	339925	370508	325621	304776	330740	292990
NM_001167902	PGPEP1L|-|-|15q26.3|protein-coding	0.000	0.000	0.000	0.000	0.000	1973	0.000	0.000	0.000
NM_001312646	UBE2K|E2-25K|HIP2|HYPG|LIG|UBC1|-|4p14|protein-coding	941139	834904	923290	906932	1074951	994625	912715	1250798	1199601
NM_005647	TBL1X|EBI|SMAP55|TBL1|-|Xp22.31-p22.2|protein-coding	1249734	1192347	1222693	1146552	1105164	959103	830474	651457	670745
NM_001271573	PEX11A|PEX11-ALPHA|PMP28|hsPEX11p|-|15q26.1|protein-coding	58341	86099	65837	64084	89049	78939	61278	48108	62652
NM_001312919	MSANTD2|C11orf61|-|11q24.2|protein-coding	155065	152631	130107	135134	144705	155904	156419	128287	140046
NM_001300760	C1orf105|-|-|1q24.3|protein-coding	1535	0.000	4703	0.000	0.000	0.000	1613	0.000	1843
NM_001077	UGT2B17|BMND12|UDPGT2B17|-|4q13.2|protein-coding	19959	10436	18811	16718	14311	15788	12901	10022	16584
NM_001323685	NRSN2|C20orf98|dJ1103G7.6|-|20p13|protein-coding	125895	144804	133242	133741	162197	112487	116105	92206	57124
NR_046635	OXCT1-AS1|-|-|5p13.1|ncRNA	27635	32613	26648	33435	23852	29602	35477	36081	42382
NR_108060	VIM-AS1|-|-|10p13|ncRNA	127430	129149	158323	75229	122443	76965	116105	164368	156630
NM_138461	TM4SF19|OCTM4|-|3q29|protein-coding	241042	288303	228863	176928	308492	223001	72566	56126	58967
NR_125341	DDX46|PRPF5|Prp5|-|5q31.1|protein-coding	1596712	1510654	1608312	1533844	1606065	1491938	1635147	1773968	1774525
NM_006159	NELL2|NRP2|-|12q12|protein-coding	3893521	3694448	3904781	3296163	3738475	3560127	3357374	3700276	3243161
NR_030158	MIR483|MIRN483|hsa-mir-483|mir-483|-|11p15.5|ncRNA	0.000	0.000	0.000	0.000	0.000	0.000	0.000	0.000	0.000
NM_014646	LPIN2|-|-|18p11.31|protein-coding	3442143	3411364	3373380	2557800	2633311	2289217	2539800	2393353	2342078
NR_027054	MIR31HG|hsa-lnc-31|-|9p21.3|ncRNA	3071	0.000	1568	1393	3180	0.000	0.000	0.000	0.000
NM_001270377	ANKRD46|ANK-S|GENX-115279|-|8q22.3|protein-coding	184236	147413	152053	188074	206721	181559	146744	168377	184270
NM_001286256	STAC3|NAM|-|12q13.3|protein-coding	30706	35222	31351	33435	38164	23682	46765	32072	36854
NM_001319186	HDGF|HMG1L2|-|1q23.1|protein-coding	1866925	1852442	1981390	2021442	2033819	2001091	2312427	2331214	2388146
NM_001297419	RAD52|-|-|12p13.33|protein-coding	175024	165676	145783	146279	152656	120381	151582	154345	151102
NM_001123041	CCR2|CC-CKR-2|CCR-2|CCR2A|CCR2B|CD192|CKR2|CKR2A|CKR2B|CMKBR2|MCP-1-R|-|3p21.31|protein-coding	211871	219162	205350	181108	155836	94726	235435	224502	206383
NM_001322873	SATB1|-|-|3p24.3|protein-coding	2970806	2658646	2893708	2709652	3161245	3489082	1854457	2022524	2017762
NR_026960	LINC00319|C21orf125|NCRNA00319|PRED49|-|21q22.3|ncRNA	1535	2609	0.000	0.000	0.000	0.000	1613	0.000	1843
NR_033298	CCDC163|C1orf231|CCDC163P|-|1p34.1|pseudo	95189	97840	108161	158818	79508	104594	130618	132296	119776
NM_016535	ZNF581|HSPC189|-|19q13.42|protein-coding	494367	515292	525131	465308	426164	335489	325739	292655	248765
NM_152855	IGLL1|14.1|AGM2|CD179b|IGL1|IGL5|IGLJ14.1|IGLL|IGO|IGVPB|VPREB2|-|22q11.23|protein-coding	9212	6523	14108	2786	0.000	0.000	1613	2004	3685
NR_132791	LOC105378367|-|-|10q22.2|ncRNA	0.000	0.000	0.000	0.000	0.000	0.000	0.000	0.000	0.000
NM_001256852	USP17L10|-|-|4p16.1|protein-coding	0.000	0.000	0.000	0.000	0.000	0.000	0.000	0.000	0.000
NR_026781	LINC00242|C6orf122|NCRNA00242|dJ266L20.5|-|6q27|ncRNA	1535	5218	3135	1393	3180	0.000	1613	4009	1843
NM_172056	KCNH2|ERG-1|ERG1|H-ERG|HERG|HERG1|Kv11.1|LQT2|SQT1|-|7q36.1|protein-coding	29171	26091	18811	20897	22262	25655	17738	18040	3685
NM_013957	NRG1|ARIA|GGF|GGF2|HGL|HRG|HRG1|HRGA|MST131|MSTP131|NDF|NRG1-IT2|SMDF|-|8p12|protein-coding	0.000	0.000	0.000	0.000	0.000	0.000	0.000	0.000	0.000
NR_034071	CASP12|CASP-12|CASP12P1|-|11q22.3|protein-coding	3071	0.000	1568	1393	4770	0.000	1613	2004	0.000
NM_145068	TRPV3|FNEPPK2|OLMS|VRL3|-|17p13.2|protein-coding	59877	58704	47027	34828	50885	47363	35477	34076	22112
NM_015089	CUL9|H7AP1|PARC|-|6p21.1|protein-coding	1020975	1110161	920155	927829	838016	947262	924003	729632	757352
NM_152414	BHLHE22|BHLHB5|Beta3|Beta3a|CAGL85|TNRC20|-|8q12.3|protein-coding	0.000	0.000	1568	0.000	0.000	0.000	0.000	0.000	1843
NM_001256825	ZNF195|HRF1|ZNFP104|-|11p15.4|protein-coding	432955	414843	377781	413762	411852	408507	403143	485085	462519
NM_001085480	FAM162B|C6orf189|bA86F4.2|-|6q22.1|protein-coding	0.000	0.000	0.000	0.000	0.000	0.000	0.000	0.000	0.000
NM_153716	HSFY2|HSF2L|HSFY|-|Yq11.222|protein-coding	0.000	0.000	0.000	0.000	0.000	0.000	0.000	0.000	0.000
NM_016476	ANAPC11|APC11|Apc11p|HSPC214|-|17q25.3|protein-coding	294778	266126	316646	324601	346656	305887	399918	408915	363013
NM_001081563	DMPK|DM|DM1|DM1PK|DMK|MDPK|MT-PK|-|19q13.32|protein-coding	107471	123931	117567	83588	77918	112487	88691	84188	99506
NM_020985	CHAT|CHOACTASE|CMS1A|CMS1A2|CMS6|-|10q11.23|protein-coding	0.000	0.000	0.000	0.000	0.000	0.000	0.000	0.000	0.000
NM_001205259	TP53TG3C|TP53TG3|TP53TG3E|TP53TG3F|-|16p11.2|protein-coding	0.000	0.000	0.000	0.000	0.000	0.000	0.000	0.000	0.000
NR_004053	SOX2-OT|NCRNA00043|SOX2OT|-|3q26.33|ncRNA	0.000	0.000	0.000	0.000	0.000	1973	0.000	0.000	0.000
NM_001164685	THEMIS|C6orf190|C6orf207|GASP|SPOT|TSEPA|-|6q22.33|protein-coding	1027116	957530	1028316	982162	1082901	963050	1222329	1397125	1230927
NM_033176	NKX2-4|NKX2.4|NKX2D|-|20p11.22|protein-coding	0.000	0.000	0.000	0.000	0.000	0.000	0.000	0.000	0.000
NM_001199380	RNF145|-|-|5q33.3|protein-coding	1601318	1523699	1555015	1664799	1782573	1710992	1525492	1607596	1632637
NM_001270405	KCNE1|ISK|JLNS|JLNS2|LQT2/5|LQT5|MinK|-|21q22.12|protein-coding	3071	2609	7838	1393	4770	3947	0.000	0.000	1843
NM_001166245	HPSE2|HPA2|HPR2|UFS|UFS1|-|10q24.2|protein-coding	0.000	0.000	0.000	0.000	0.000	1973	0.000	0.000	0.000
NM_000215	JAK3|JAK-3|JAK3_HUMAN|JAKL|L-JAK|LJAK|-|19p13.11|protein-coding	1550653	1646325	1529934	1840334	1593344	2003065	2004426	1595569	1691603
NM_012159	FBXL21|FBL3B|FBXL3B|FBXL3P|Fbl21|-|5q31.1|protein-coding	0.000	0.000	0.000	0.000	0.000	0.000	0.000	0.000	0.000
NR_110566	MCM3AP-AS1|C21orf85|MCM3AP-AS|MCM3APAS|MCM3APASB|NCRNA00031|-|21q22.3|ncRNA	124359	136976	122269	133741	141525	149983	127393	112251	128989
NM_199076	CNNM2|ACDP2|HOMG6|HOMGSMR|-|10q24.32|protein-coding	167348	155240	191242	137921	127213	126302	127393	106238	128989
NR_135065	LOC101928591|-|-|11p12|ncRNA	0.000	0.000	0.000	0.000	0.000	0.000	0.000	0.000	0.000
NM_033172	B3GALT5|B3GalT-V|B3GalTx|B3T5|GLCT5|beta-1,3-GalTase 5|beta-3-Gx-T5|beta3Gal-T5|-|21q22.2|protein-coding	0.000	0.000	0.000	0.000	0.000	0.000	0.000	0.000	0.000
NM_013983	NRG2|DON1|HRG2|NTAK|-|5q31.2|protein-coding	4606	0.000	6270	4179	7951	1973	4838	4009	3685
NR_110401	MIR325HG|MIR384HG|-|Xq13.3-q21.1|ncRNA	0.000	0.000	0.000	0.000	0.000	0.000	0.000	0.000	0.000
NM_001291324	BAHCC1|BAHD2|-|17q25.3|protein-coding	13818	23482	12540	15325	19082	7894	8063	20045	16584
NM_001331070	CERS5|LASS5|Trh4|-|12q13.12|protein-coding	784538	834904	840210	709107	739426	643349	688568	695556	659688
NM_001267061	SNX17|-|-|2p23.3|protein-coding	1160687	1227569	1308909	1273327	1283262	1126847	1182015	1066385	1114836
NM_170774	RASSF2|CENP-34|RASFADIN|-|20p13|protein-coding	3019936	2988694	3070841	3211181	3512671	3017425	3591196	3521877	3405319
NM_001291963	DAP|-|-|5p15.2|protein-coding	1271229	1256269	1382584	1329053	1358000	1138688	1317471	1152578	1151691
NM_203283	RBPJ|AOS3|CBF1|IGKJRB|IGKJRB1|KBF2|RBP-J|RBPJK|RBPSUH|SUH|csl|-|4p15.2|protein-coding	2342868	2148572	2130308	1592356	1860491	2030693	1546456	2064618	2015919
NM_001311255	BLOC1S6|BLOS6|HPS9|PA|PALLID|PLDN|-|15q21.1|protein-coding	1125375	1001884	981290	1005845	1210115	1065670	1101386	1268838	1293579
NM_145644	MRPL35|L35mt|MRP-L35|-|2p11.2|protein-coding	248719	250471	277457	285593	308492	276285	312839	340762	328001
NR_024525	FAM96B|CGI-128|CIA2B|MIP18|-|16q22.1|protein-coding	475943	465720	525131	533572	470688	515074	520861	491098	514115
NM_001135770	PVR|CD155|HVED|NECL5|Necl-5|PVS|TAGE4|-|19q13.31|protein-coding	42988	48268	37621	44580	38164	51310	38702	38085	25798
NM_001321709	DGKI|DGK-IOTA|-|7q33|protein-coding	0.000	1305	0.000	0.000	0.000	0.000	0.000	0.000	0.000
NM_001329922	CALM3|CaM|CaMIII|HEL-S-72|PHKD|PHKD3|-|19q13.32|protein-coding	2482580	2466879	2675817	2855931	2919540	2873362	3425102	3465751	3451386
NM_001297650	CD163L1|CD163B|M160|SCARI2|-|12p13.31|protein-coding	1535	1305	3135	1393	6361	3947	3225	2004	0.000
NM_001242475	ZNF345|HZF10|-|19q13.12|protein-coding	151995	157849	137945	114237	122443	73018	111267	118265	127147
NM_001317103	DNAJB4|DNAJW|DjB4|HLJ1|-|1p31.1|protein-coding	72159	56095	64270	37615	55656	51310	38702	78175	71865
NM_001326381	HEBP2|C6ORF34B|C6orf34|PP23|SOUL|-|6q24.1|protein-coding	291707	271344	296268	327387	281459	284179	303163	300672	280091
NR_026841	DSCR8|C21orf65|CT25.1a|CT25.1b|MMA-1|MMA-1a|MMA-1b|MMA1|MTAG2|-|21q22.13|ncRNA	0.000	0.000	0.000	0.000	0.000	0.000	0.000	0.000	0.000
NM_020957	PCDHB16|ME1|PCDH-BETA16|PCDH3X|PCDHB8a|-|5q31.3|protein-coding	0.000	0.000	0.000	0.000	0.000	0.000	0.000	0.000	0.000
NM_001199623	CIDEC|CIDE-3|CIDE3|FPLD5|FSP27|-|3p25.3|protein-coding	1535	1305	0.000	1393	1590	0.000	4838	2004	0.000
NR_039660	MIR4455|-|-|4q35.1|ncRNA	0.000	0.000	0.000	0.000	0.000	0.000	0.000	0.000	0.000
NM_170750	PSMD10|dJ889N15.2|p28|p28(GANK)|-|Xq22.3|protein-coding	397643	414843	398159	423514	400721	434162	467646	563260	584137
NM_004289	NFE2L3|NRF3|-|7p15.2|protein-coding	778397	750109	790048	760653	825295	670977	754683	829856	709441
NM_016486	TMEM69|C1orf154|-|1p34.1|protein-coding	545032	627482	578428	592083	572459	473631	506347	527179	469890
NM_020714	ZNF490|-|-|19p13.2-p13.13|protein-coding	313201	292216	269620	282807	246475	209187	240273	202453	208226
NR_126056	MTRF1L|HMRF1L|MRF1L|mtRF1a|-|6q25.2|protein-coding	90583	88709	86216	105878	106541	116434	90304	96215	151102
NM_080424	SP110|IFI41|IFI75|IPR1|VODI|-|2q37.1|protein-coding	1028651	1044934	1036154	955692	974770	850562	903040	910035	845802
NM_177953	DYNLRB1|BITH|BLP|DNCL2A|DNLC2A|ROBLD1|-|20q11.22|protein-coding	575738	598782	644265	547503	615393	560463	591814	531188	517800
NM_001146327	ZIM2|ZNF656|-|19q13.43|protein-coding	1535	1305	0.000	0.000	1590	0.000	0.000	0.000	0.000
NM_015922	NSDHL|H105E3|SDR31E1|XAP104|-|Xq28|protein-coding	245648	267430	257079	250765	244885	215107	317677	292655	278248
NR_028136	KALRN|ARHGEF24|CHD5|CHDS5|DUET|DUO|HAPIP|TRAD|-|3q21.1-q21.2|protein-coding	0.000	0.000	0.000	0.000	0.000	0.000	0.000	0.000	0.000
NM_001172649	CELF3|BRUNOL1|CAGH4|ERDA4|ETR-1|TNRC4|-|1q21.3|protein-coding	0.000	0.000	1568	0.000	4770	1973	3225	2004	0.000
NM_006858	TMED1|IL1RL1LG|Il1rl1l|Tp24|p24g1|-|19p13.2|protein-coding	314737	369184	385619	356643	348246	335489	333802	262587	283777
NM_001220496	GLYATL1|GATF-C|GNAT|-|11q12.1|protein-coding	1535	0.000	0.000	1393	1590	0.000	1613	4009	0.000
NM_014652	IPO13|IMP13|KAP13|LGL2|RANBP13|-|1p34.1|protein-coding	520467	550515	528266	508495	491361	434162	527311	380852	433036
NM_001178015	SLC4A10|NBCn2|NCBE|-|2q24.2|protein-coding	23030	20873	10973	22290	28623	29602	17738	14031	31326
NM_001005744	NUMB|C14orf41|S171|c14_5527|-|14q24.2-q24.3|protein-coding	1397123	1494999	1374746	1198098	1383442	1178157	1056234	1036318	1017173
NM_001636	SLC25A6|AAC3|ANT|ANT 2|ANT 3|ANT3|ANT3Y|-|Xp22.33 and Yp11.2|protein-coding	3071	2609	3135	2786	3180	1973	3225	2004	1843
NM_001286125	SLC17A2|NPT3|-|6p22.2|protein-coding	0.000	0.000	0.000	0.000	0.000	0.000	0.000	0.000	0.000
NM_001109662	HECTD4|C12orf51|POTAGE|-|12q24.13|protein-coding	907362	1048848	923290	842848	787131	801226	712757	609363	515957
NM_015722	CALY|DRD1IP|NSG3|-|10q26.3|protein-coding	1535	1305	1568	2786	1590	0.000	0.000	0.000	0.000
NR_131779	CRYGN|-|-|7q36.1|protein-coding	7677	2609	3135	0.000	3180	0.000	3225	2004	0.000
NM_001323555	EFR3A|-|-|8q24.22|protein-coding	1655054	1590230	1544042	1429359	1668082	1474177	1448089	1613609	1595782
NM_017682	BEST2|VMD2L1|-|19p13.13|protein-coding	1535	0.000	0.000	0.000	0.000	0.000	0.000	0.000	0.000
NM_002696	POLR2G|RPB19|RPB7|hRPB19|hsRPB7|-|11q12.3|protein-coding	446772	422670	493780	527999	499311	455870	501510	551233	550969
NM_001320708	PKN2|PAK2|PRK2|PRKCL2|PRO2042|Pak-2|STK7|-|1p22.2|protein-coding	343907	348311	329187	346891	375279	459817	353153	481076	423822
NM_001141945	ACTA2|AAT6|ACTSA|MYMY5|-|10q23.31|protein-coding	259466	279171	258647	156031	213082	134195	203184	172386	182428
NM_176881	TAS2R39|T2R39|T2R57|-|7q34|protein-coding	0.000	0.000	0.000	0.000	0.000	0.000	0.000	0.000	0.000
NR_027760	CSF2RA|CD116|CDw116|CSF2R|CSF2RAX|CSF2RAY|CSF2RX|CSF2RY|GM-CSF-R-alpha|GMCSFR|GMR|SMDP4|-|Xp22.33 and Yp11.2|protein-coding	0.000	0.000	1568	0.000	1590	0.000	0.000	0.000	1843
NM_001308061	STARD4|-|-|5q22.1|protein-coding	330090	345702	365240	537751	477049	576251	532149	777739	808947
NR_110671	DEPDC1-AS1|-|-|1p31.3-p31.2|ncRNA	0.000	0.000	0.000	0.000	0.000	0.000	6450	14031	9214
NM_182662	AADAT|KAT2|KATII|KYAT2|-|4q33|protein-coding	0.000	0.000	0.000	0.000	0.000	0.000	1613	0.000	0.000
NM_001220767	IKZF1|CVID13|Hs.54452|IK1|IKAROS|LYF1|LyF-1|PPP1R92|PRO0758|ZNFN1A1|-|7p12.2|protein-coding	4377141	4167995	4271589	3865956	4223475	3573941	4181398	4343715	4190311
NM_001290226	MAST4|-|-|5q12.3|protein-coding	199589	217858	227296	218723	173328	224975	151582	132296	158473
NM_001321089	GPS1|COPS1|CSN1|SGN1|-|17q25.3|protein-coding	798356	812726	775940	749508	788721	732155	888527	667493	716812
NM_001322820	SOD2|IPO-B|IPOB|MNSOD|MVCD6|Mn-SOD|-|6q25.3|protein-coding	1718001	1694593	1772905	1390351	1796885	1622186	1164277	1324963	1343332
NR_104057	LINC00380|-|-|13q31.3|ncRNA	0.000	0.000	0.000	0.000	0.000	0.000	0.000	0.000	0.000
NM_000605	IFNA2|IFN-alphaA|IFNA|IFNA2B|INFA2|-|9p21.3|protein-coding	0.000	0.000	0.000	0.000	0.000	0.000	0.000	0.000	0.000
NR_030390	MIR654|MIRN654|hsa-mir-654|mir-654|-|14q32.31|ncRNA	0.000	0.000	0.000	0.000	0.000	0.000	0.000	0.000	0.000
NM_005118	TNFSF15|TL1|TL1A|TNLG1B|VEGI|VEGI192A|-|9q32|protein-coding	15353	14350	12540	112844	54066	65124	48377	36081	44225
NM_052844	WDR34|DIC5|FAP133|SRTD11|bA216B9.3|-|9q34.11|protein-coding	451378	483983	487510	646416	599492	562437	738558	641435	702071
NM_001293070	CHN2|ARHGAP3|BCH|CHN2-3|RHOGAP3|-|7p14.3|protein-coding	147389	140890	163026	122596	117672	98673	243498	208466	211911
NM_001288566	TMEM9|DERM4|TMEM9A|-|1q32.1|protein-coding	299384	352225	315079	314849	260787	228922	301551	234525	228495
NM_007051	FAF1|CGI-03|HFAF1s|UBXD12|UBXN3A|hFAF1|-|1p32.3|protein-coding	618726	572692	650536	672885	683770	503233	745008	635421	702071
NM_001142451	SPNS1|HSpin1|LAT|PP2030|SPIN1|SPINL|nrs|-|16p11.2|protein-coding	540426	635309	553347	473667	492951	479551	516023	336753	377754
NM_001321952	ZNF749|-|-|19q13.43|protein-coding	198054	204812	192809	178322	186049	173665	135456	168377	182428
NR_036230	MIR4263|-|-|2p23.2|ncRNA	1535	1305	0.000	0.000	1590	0.000	0.000	2004	1843
NM_001164145	CHAMP1|C13orf8|CAMP|CHAMP|MRD40|ZNF828|-|13q34|protein-coding	772256	820554	890372	816378	925475	842669	819186	797784	737082
NM_002767	PRPSAP2|PAP41|-|17p11.2|protein-coding	561920	551819	589401	494564	593131	479551	575688	599340	595194
NM_001184771	CPXCR1|CT77|-|Xq21.31|protein-coding	0.000	0.000	0.000	0.000	0.000	0.000	0.000	0.000	0.000
NM_014055	IFT81|CDV-1|CDV-1R|CDV1|CDV1R|DV1|-|12q24.11|protein-coding	64483	61313	72108	90554	87459	65124	95142	118265	105034
NM_001206615	EHF|ESE3|ESE3B|ESEJ|-|11p13|protein-coding	0.000	7827	4703	6966	4770	5920	6450	6013	3685
NM_001030313	CERKL|RP26|-|2q31.3|protein-coding	600302	598782	587833	640843	621754	635455	703081	863932	722340
NR_039885	MIR4732|mir-4732|-|17q11.2|ncRNA	0.000	0.000	0.000	0.000	0.000	0.000	0.000	0.000	0.000
NM_001324038	UROS|UROIIIS|-|10q26.2|protein-coding	443702	433106	434213	456949	440475	414427	420881	430964	377754
NR_120461	LINC01481|-|-|12q15|ncRNA	21494	20873	21946	9752	14311	7894	16126	18040	7371
NM_001278556	ARPC3|ARC21|p21-Arc|-|12q24.11|protein-coding	618726	577910	642698	622732	640836	659137	667605	731636	707599
NR_027387	LINC01003|-|-|7q36.1|ncRNA	101330	123931	103459	86375	73148	67098	56440	78175	58967
NM_001204054	NDUFC2|B14.5b|CI-B14.5b|HLC-1|NADHDH2|-|11q14.1|protein-coding	491296	451370	476537	482025	480229	459817	462808	473058	532542
NM_194259	UBE2I|C358B7.1|P18|UBC9|-|16p13.3|protein-coding	1303470	1194956	1337125	1333232	1319836	1207759	1356173	1381089	1295422
NR_073151	DEFB119|DEFB-19|DEFB-20|DEFB120|DEFB20|ESC42-RELA|ESC42-RELB|-|20q11.21|protein-coding	0.000	0.000	0.000	0.000	0.000	0.000	0.000	0.000	0.000
NM_000609	CXCL12|IRH|PBSF|SCYB12|SDF1|TLSF|TPAR1|-|10q11.21|protein-coding	0.000	0.000	0.000	0.000	0.000	0.000	0.000	0.000	0.000
NM_001324213	ELAVL4|HUD|PNEM|-|1p33-p32.3|protein-coding	6141	5218	4703	4179	4770	1973	1613	2004	1843
NM_001278927	PPWD1|-|-|5q12.3|protein-coding	792215	716191	735184	721645	774410	665057	807898	721614	799734
NM_001193502	TCF24|TCF-24|bHLHa25|-|8q13.1|protein-coding	0.000	0.000	0.000	0.000	0.000	0.000	0.000	0.000	0.000
NR_027407	GOLGA8DP|GOLGA8D|-|15q11.2|pseudo	0.000	0.000	0.000	0.000	0.000	0.000	0.000	0.000	0.000
NR_110542	PIK3IP1-AS1|-|-|22q12.2|ncRNA	3071	9132	1568	0.000	0.000	0.000	6450	4009	3685
NM_016192	TMEFF2|CT120.2|HPP1|TENB2|TPEF|TR|TR-2|-|2q32.3|protein-coding	0.000	0.000	0.000	1393	0.000	0.000	1613	0.000	0.000
NM_003542	HIST1H4C|H4/g|H4FG|dJ221C16.1|-|6p22.2|protein-coding	3071	2609	1568	6966	1590	80912	1613	126282	64495
NM_020707	HHATL|C3orf3|GUP1|MBOAT3|MSTP002|OACT3|-|3p22.1|protein-coding	0.000	0.000	0.000	0.000	0.000	0.000	3225	0.000	0.000
NM_021827	CCDC81|-|-|11q14.2|protein-coding	4606	11741	4703	2786	6361	5920	3225	6013	3685
NM_004625	WNT7A|-|-|3p25.1|protein-coding	36847	53486	39189	23683	23852	31575	14513	6013	18427
NR_027862	HAT1|KAT1|-|2q31.1|protein-coding	693956	573996	746156	908325	957279	860430	1083648	1242780	1175646
NM_001279	CIDEA|CIDE-A|-|18p11.21|18|protein-coding	0.000	0.000	0.000	0.000	0.000	0.000	0.000	0.000	0.000
NR_134966	CEP68|KIAA0582|-|2p14|protein-coding	632544	632700	576860	480632	443656	489419	411206	507134	458834
NM_032145	FBXO30|Fbx30|-|6q24.3|protein-coding	423743	356139	409132	307883	354606	266417	314451	306686	324316
NM_018354	TMEM74B|C20orf46|-|20p13|protein-coding	1535	1305	0.000	2786	0.000	0.000	0.000	0.000	1843
NR_033883	LOC339529|-|-|1q44|ncRNA	0.000	0.000	0.000	0.000	0.000	0.000	0.000	0.000	0.000
NM_022897	RANBP17|-|-|5q35.1|protein-coding	0.000	1305	0.000	1393	1590	1973	3225	2004	1843
NM_001297621	HNRNPR|HNRPR|hnRNP-R|-|1p36.12|protein-coding	1830078	1697202	1826202	1804113	2041770	2014906	2120531	2461505	2463696
NM_001099437	ZNF30|KOX28|-|19q13.11|protein-coding	138177	120017	125404	97520	103361	88806	80629	88197	68180
NM_001610	ACP2|LAP|-|11p11.2|11p12-p11|protein-coding	468267	489201	482807	420727	427754	365091	337027	234525	300361
NM_001163280	HTATSF1|TAT-SF1|TATSF1|dJ196E23.2|-|Xq26.3|protein-coding	1489241	1393245	1534637	1453042	1517016	1373530	1644823	1743900	1689760
NR_049756	RPP14|HsHTD2|P14|-|3p14.3|protein-coding	428349	400493	366808	374754	408672	345356	411206	410919	493845
NM_001324123	CYFIP1|P140SRA-1|SHYC|SRA-1|SRA1|-|15q11.2|protein-coding	666320	759240	694427	564221	647197	501260	495059	410919	407238
NM_201524	ADGRG1|BFPP|BPPR|GPR56|TM7LN4|TM7XN1|-|16q21|protein-coding	514326	504856	556482	452770	453197	412454	407981	318713	296675
NM_001282308	STK25|SOK1|YSK1|-|2q37.3|protein-coding	690885	880562	829237	823344	745787	775571	764359	631412	626520
NM_020789	IGSF9|FP18798|IGSF9A|Nrt1|-|1q23.2|protein-coding	0.000	0.000	0.000	1393	0.000	0.000	0.000	0.000	1843
NM_001282636	DBI|ACBD1|ACBP|CCK-RP|EP|-|2q14.2|protein-coding	506649	493115	539239	526606	545426	554543	562787	643439	585980
NM_001144038	TMEM25|-|-|11q23.3|protein-coding	96724	112190	106594	112844	82689	82885	101592	68152	60809
NM_003735	PCDHGA12|CDH21|FIB3|PCDH-GAMMA-A12|-|5q31.3|protein-coding	61412	66531	59567	50153	60426	39469	22576	18040	9214
NM_031407	HUWE1|ARF-BP1|HECTH9|HSPC272|Ib772|LASU1|MULE|URE-B1|UREB1|-|Xp11.22|protein-coding	3336207	3194811	3114733	2946485	2954524	3141753	3097750	2892469	2452640
NM_173623	TTLL6|TTL.6|-|17q21.32|protein-coding	0.000	0.000	1568	0.000	0.000	0.000	0.000	0.000	0.000
NR_024147	RNF121|-|-|11q13.4|protein-coding	336231	348311	347997	369181	306902	284179	343478	364816	278248
NM_020918	GPAM|GPAT|GPAT1|-|10q25.2|protein-coding	225689	196985	167728	227081	208311	217081	219310	242542	237709
NM_005319	HIST1H1C|H1.2|H1C|H1F2|H1s-1|-|6p22.2|protein-coding	193448	180026	194377	192253	166967	161824	172545	218489	164001
NM_001313893	HMGB1|HMG-1|HMG1|HMG3|SBP-1|-|13q12.3|protein-coding	517396	443543	520428	557255	634475	751889	693406	1060372	1096409
NM_001194956	MATR3|ALS21|MPD2|VCPDM|-|5q31.2|protein-coding	1969790	1788520	1866959	1843120	2067213	2121473	1917347	2519635	2430528
NM_001012514	ITM2C|BRI3|BRICD2C|E25|E25C|ITM3|-|2q37.1|protein-coding	672462	656182	771237	880463	741016	708473	757909	713596	702071
NM_001007122	FSD2|SPRYD1|-|15q25.2|protein-coding	12282	16959	23513	25076	36574	39469	17738	40090	29483
NR_046572	ARHGEF3-AS1|-|-|3p14.3|ncRNA	0.000	0.000	0.000	0.000	0.000	0.000	0.000	0.000	0.000
NM_001199042	STRA6|MCOPCB8|MCOPS9|PP14296|-|15q24.1|protein-coding	0.000	0.000	0.000	1393	0.000	0.000	0.000	0.000	0.000
NM_152448	TERB2|C15orf43|-|15q21.1|protein-coding	0.000	0.000	0.000	0.000	0.000	0.000	0.000	0.000	0.000
NM_001267552	PEMT|PEAMT|PEMPT|PEMT2|PLMT|PNMT|-|17p11.2|protein-coding	132036	144804	147350	129562	125623	108540	112880	100224	99506
NM_015913	TXNDC12|AG1|AGR1|ERP16|ERP18|ERP19|PDIA16|TLP19|hAG-1|hTLP19|-|1p32.3|protein-coding	591091	645746	633292	562827	594721	528888	656317	573282	648632
NM_000452	SLC10A2|ASBT|IBAT|ISBT|NTCP2|PBAM|-|13q33.1|protein-coding	0.000	0.000	0.000	0.000	0.000	0.000	0.000	0.000	0.000
NM_001324287	STAM|STAM-1|STAM1|-|10p12.33|protein-coding	531214	516597	457726	438838	512033	432188	425719	444995	425665
NM_001145148	CRHR1|CRF-R|CRF-R-1|CRF-R1|CRF1|CRFR-1|CRFR1|CRH-R-1|CRH-R1|CRHR|CRHR1L|-|17q21.31|protein-coding	1535	0.000	0.000	0.000	0.000	0.000	0.000	0.000	1843
NM_021574	BCR|ALL|BCR1|CML|D22S11|D22S662|PHL|-|22q11.23|protein-coding	961098	911871	917020	869318	871410	734128	759521	561255	591508
NM_173699	MAGEB18|-|-|Xp21.3|protein-coding	0.000	0.000	0.000	0.000	0.000	0.000	0.000	0.000	0.000
NM_001321731	EXOC6B|SEC15B|SEC15L2|-|2p13.2|protein-coding	264072	256994	221025	210364	254426	203267	219310	140314	178742
NM_015969	MRPS17|HSPC011|MRP-S17|RPMS17|S17mt|-|7p11.2|protein-coding	171954	152631	164593	169963	162197	155904	161257	182408	180585
NM_001290058	ALDH3B1|ALDH4|ALDH7|-|11q13.2|protein-coding	58341	80881	62702	48760	41344	23682	22576	20045	16584
NM_002508	NID1|NID|-|1q42.3|protein-coding	10747	7827	6270	20897	9541	11841	4838	6013	9214
NM_173479	WDR88|PQWD|-|19q13.11|protein-coding	6141	9132	9405	11145	15902	5920	11288	8018	7371
NR_039678	MIR4468|-|-|7q33|ncRNA	0.000	0.000	0.000	0.000	0.000	0.000	0.000	0.000	0.000
NM_001277308	GOLGA8O|-|-|15q13.3|protein-coding	0.000	0.000	0.000	0.000	0.000	0.000	0.000	2004	0.000
NM_014247	RAPGEF2|CNrasGEF|NRAPGEP|PDZ-GEF1|PDZGEF1|RA-GEF|RA-GEF-1|Rap-GEP|nRap GEP|-|4q32.1|protein-coding	417602	443543	412267	323208	364147	384825	220922	214480	193484
NM_001317817	SLC10A7|C4orf13|P7|-|4q31.22|protein-coding	64483	40441	53297	51546	41344	37496	32251	44099	62652
NM_005688	ABCC5|ABC33|EST277145|MOAT-C|MOATC|MRP5|SMRP|pABC11|-|3q27.1|protein-coding	434490	459197	363673	398437	337115	305887	385405	344771	346429
NM_025221	KCNIP4|CALP|KCHIP4|-|4p15.31-p15.2|protein-coding	9212	15654	7838	1393	6361	15788	8063	18040	11056
NM_001002266	MARCH8|CMIR|MARCH-VIII|MIR|RNF178|c-MIR|-|10q11.21-q11.22|protein-coding	1068569	1239310	1230531	991914	1033606	911740	838537	693551	820004
NM_001289052	PIGG|GPI7|LAS21|MRT53|PRO4405|RLGS1930|-|4p16.3|protein-coding	455984	481374	468699	497350	413443	453896	454745	362811	412766
NM_032246	MEX3B|MEX-3B|RKHD3|RNF195|-|15q25.2|protein-coding	39918	44354	32919	50153	36574	35522	20963	10022	23955
NR_073047	DEDD2|FLAME-3|FLAME3|-|19q13.2|protein-coding	589555	657487	655238	576759	500902	477578	520861	364816	460676
NM_001320047	C1orf112|-|-|1q24.2|protein-coding	205730	198290	191242	282807	321213	256550	449907	517157	497530
NM_001322208	HTR1F|5-HT-1F|5-HT1F|5HT6|HTR1EL|MR77|-|3p11.2-p11.1|protein-coding	10747	7827	1568	2786	0.000	5920	1613	0.000	1843
NM_032849	MEDAG|AWMS3|C13orf33|MEDA-4|MEDA4|hAWMS3|-|13q12.3|protein-coding	1535	2609	1568	2786	0.000	0.000	1613	0.000	0.000
NM_152854	CD40|Bp50|CDW40|TNFRSF5|p50|-|20q13.12|protein-coding	463661	487897	514158	422121	472279	467711	338640	282632	287462
NM_001195260	PDE4DIP|CMYA2|MMGL|-|1q21.2|protein-coding	15353	10436	3135	5573	11131	3947	4838	8018	1843
NM_001159323	PLA2G4C|CPLA2-gamma|-|19q13.33|protein-coding	124359	117408	115999	94733	114492	92753	114493	100224	90293
NM_001289763	DHRS9|3-alpha-HSD|3ALPHA-HSD|RDH-E2|RDH-TBE|RDH15|RDHL|RDHTBE|RETSDR8|SDR9C4|-|2q31.1|protein-coding	354654	442238	341727	242406	349836	215107	69341	60134	60809
NM_001718	BMP6|VGR|VGR1|-|6p24.3|protein-coding	95189	95231	97188	78016	84279	69071	59665	50112	58967
NR_030346	MIR616|MIRN616|hsa-mir-616|-|12q13.3|ncRNA	0.000	0.000	0.000	0.000	0.000	0.000	0.000	0.000	0.000
NM_001188	BAK1|BAK|BAK-LIKE|BCL2L7|CDN1|-|6p21.31|protein-coding	397643	404406	427943	451376	456377	455870	467646	447000	468047
NR_126512	C3orf35|APRG1|-|3p22.2|protein-coding	3071	7827	1568	9752	3180	5920	0.000	2004	1843
NR_046299	PMS2P4|PMS2L4|PMS6|-|7q11.21|pseudo	12282	13045	12540	4179	11131	7894	19351	14031	12899
NM_003032	ST6GAL1|SIAT1|ST6GalI|ST6N|-|3q27.3|protein-coding	3495879	3309610	3597540	3181925	3374327	2839813	3130001	2824317	2793541
NM_003783	B3GALT2|BETA3GALT2|GLCT2|beta3Gal-T2|-|1q31.2|protein-coding	242577	216553	219458	118417	141525	90779	96754	114256	90293
NR_106999	MIR7845|hsa-mir-7845|-|2q33.3|ncRNA	0.000	0.000	0.000	0.000	0.000	0.000	0.000	2004	0.000
NM_001370	DNAH6|DNHL1|Dnahc6|HL-2|HL2|-|2p11.2|protein-coding	16888	15654	15676	19504	7951	17761	14513	16036	3685
NM_144643	SCLT1|CAP-1A|CAP1A|-|4q28.2|protein-coding	196518	186549	175566	227081	225803	219054	333802	384861	377754
NM_001288737	DNM1|DNM|EIEE31|-|9q34.11|protein-coding	10747	11741	6270	8359	7951	11841	6450	0.000	0.000
NM_014682	ST18|NZF3|ZC2H2C3|ZC2HC10|ZNF387|-|8q11.23|protein-coding	0.000	2609	1568	0.000	0.000	1973	0.000	0.000	0.000
NM_199341	C19orf68|-|-|19q13.33|protein-coding	285566	255689	269620	211757	219443	177612	166095	256574	211911
NM_020645	NRIP3|C11orf14|NY-SAR-105|-|11p15.4|protein-coding	75230	104363	87783	83588	143115	98673	32251	30067	40540
NM_003336	UBE2A|HHR6A|MRXS30|MRXSN|RAD6A|UBC2|-|Xq24|protein-coding	698562	695318	747724	813592	841197	858456	930454	1086430	1122207
NM_001201575	CTSV|CATL2|CTSL2|CTSU|-|9q22.33|protein-coding	7677	3914	3135	1393	7951	3947	1613	4009	3685
NM_001346413	PCF11|-|-|11q14.1|protein-coding	1691901	1585012	1576961	1655047	1690344	1620213	1767378	1800026	1787424
NM_001283035	RTFDC1|C20orf43|CDAO5|HSPC164|SHUJUN-3|-|20q13.31|protein-coding	1102346	1025366	1092586	1053212	1111524	998572	1138475	1128524	1170118
NR_130126	DNAJC5G|CSP-gamma|-|2p23.3|protein-coding	0.000	0.000	0.000	0.000	0.000	0.000	0.000	0.000	0.000
NR_110825	LINC01482|-|-|17q24.2|ncRNA	0.000	0.000	0.000	0.000	0.000	1973	0.000	0.000	0.000
NR_030598	MIR708|MIRN708|hsa-mir-708|-|11q14.1|ncRNA	0.000	0.000	0.000	0.000	0.000	0.000	0.000	0.000	0.000
NR_134284	ZNF517|-|-|8q24.3|protein-coding	125895	123931	130107	79409	73148	59204	61278	46103	66337
NM_001321857	JAK1|JAK1A|JAK1B|JTK3|-|1p31.3|protein-coding	4412453	4252790	4364075	3850631	4350688	4274521	4134633	4117209	3917591
NM_005317	GZMM|LMET1|MET1|-|19p13.3|protein-coding	379219	378316	405997	415155	419803	376931	466033	340762	379597
NM_001166691	TTK|CT96|ESK|MPH1|MPS1|MPS1L1|PYT|-|6q14.1|protein-coding	185771	159153	194377	317635	381639	319701	767584	837874	751824
NM_001267033	MZF1|MZF-1|MZF1B|ZFP98|ZNF42|ZSCAN6|-|19q13.43|protein-coding	188842	215249	172431	220116	213082	191426	167707	158354	138203
NM_173619	CLEC18C|MRCL|MRCL3|-|16q22.1|protein-coding	0.000	0.000	0.000	0.000	0.000	0.000	0.000	0.000	0.000
NM_033382	SEC14L2|C22orf6|SPF|TAP|TAP1|-|22q12.2|protein-coding	228760	228294	177134	96126	100180	104594	41927	44099	44225
NR_037148	DNAJC25|bA16L21.2.1|-|9q31.3|protein-coding	109006	112190	101891	87768	81098	84859	91917	142318	95821
NM_001318796	TLR2|CD282|TIL4|-|4q31.3|protein-coding	121289	113495	123837	72443	112902	106567	59665	66148	36854
NM_005173	ATP2A3|SERCA3|-|17p13.2|protein-coding	3842856	3871865	4009807	3753112	3581048	3564074	4244288	3509850	3698309
NM_001130981	DYSF|FER1L1|LGMD2B|MMD1|-|2p13.2|protein-coding	27635	24786	29784	26470	19082	19735	35477	26058	27641
NM_001039083	ARL17B|ARL17|ARL17A|-|17q21.31|protein-coding	0.000	0.000	0.000	0.000	0.000	0.000	0.000	0.000	0.000
NM_001005281	OR6B1|OR7-3|OR7-9|-|7q35|protein-coding	0.000	0.000	0.000	0.000	0.000	0.000	0.000	0.000	0.000
NM_001320588	ACYP2|ACYM|ACYP|-|2p16.2|protein-coding	72159	97840	87783	75229	111311	80912	119330	120269	123461
NM_153013	NADK2|C5orf33|DECRD|MNADK|NADKD1|-|5p13.2|protein-coding	92118	112190	120702	153245	159016	136169	149969	224502	193484
NR_132351	BLOC1S6|BLOS6|HPS9|PA|PALLID|PLDN|-|15q21.1|protein-coding	1202140	1077547	1047127	1089433	1265770	1130794	1162664	1355031	1361759
NM_001184768	ARMCX6|GASP10|-|Xq22.1|protein-coding	245648	259603	238268	225688	200361	209187	240273	210471	226653
NM_001267843	CLOCK|KAT13D|bHLHe8|-|4q12|protein-coding	342372	281780	277457	334353	338705	353250	288650	314704	339058
NM_001204296	MUC1|ADMCKD|ADMCKD1|CA 15-3|CD227|EMA|H23AG|KL-6|MAM6|MCD|MCKD|MCKD1|MUC-1|MUC-1/SEC|MUC-1/X|MUC1/ZD|PEM|PEMT|PUM|-|1q22|protein-coding	10747	13045	15676	15325	4770	19735	12901	6013	7371
NM_001318087	SMPD1|ASM|ASMASE|NPD|-|11p15.4|protein-coding	841345	853167	873128	756473	744197	613747	727270	475063	628362
NR_003312	SNORD115-20|HBII-52-20|-|15q11.2|snoRNA	0.000	0.000	0.000	0.000	0.000	0.000	0.000	0.000	0.000
NM_144966	FREM1|BNAR|C9orf143|C9orf145|C9orf154|MOTA|TILRR|TRIGNO2|-|9p22.3|protein-coding	12282	6523	3135	0.000	1590	9867	1613	0.000	1843
NM_006400	DCTN2|DCTN50|DYNAMITIN|HEL-S-77|RBP50|-|12q13.3|protein-coding	1249734	1228874	1254044	1248251	1221246	1089351	1199753	1150573	1136949
NR_030640	MIR942|MIRN942|hsa-mir-942|mir-942|-|1p13.1|ncRNA	0.000	0.000	0.000	0.000	0.000	0.000	0.000	0.000	0.000
NM_133261	GIPC3|C19orf64|DFNB15|DFNB72|DFNB95|-|19p13.3|protein-coding	262536	288303	228863	227081	254426	169718	130618	76170	90293
NR_036089	MIR3137|-|-|3q29|ncRNA	0.000	0.000	0.000	0.000	0.000	0.000	0.000	0.000	0.000
NM_001010857	LELP1|-|-|1q21.3|protein-coding	0.000	0.000	0.000	0.000	0.000	0.000	0.000	0.000	0.000
NM_018035	ATP5SL|-|-|19q13.2|protein-coding	698562	690100	757129	679851	699672	615720	669217	579296	591508
NM_020716	GRAMD1B|-|-|11q24.1|protein-coding	300919	307871	286863	271662	241705	217081	304776	272610	241394
NR_046756	MACC1-AS1|-|-|7p21.1|ncRNA	0.000	0.000	0.000	0.000	0.000	0.000	0.000	2004	0.000
NM_001145349	IPP|KLHL27|-|1p34.1|protein-coding	127430	121322	94053	112844	165377	82885	120943	182408	147416
NM_002180	IGHMBP2|CATF1|CMT2S|HCSA|HMN6|SMARD1|SMUBP2|ZFAND7|-|11q13.3|protein-coding	284031	374402	333889	356643	298951	321674	335415	254569	241394
NM_001320591	ADD3|ADDL|CPSQ3|-|10q25.1-q25.2|protein-coding	1925266	1835483	1865391	1876556	2073573	1945834	2175359	2531662	2471067
NM_005012	ROR1|NTRKR1|dJ537F10.1|-|1p31.3|protein-coding	7677	9132	9405	5573	4770	1973	1613	10022	7371
NM_006977	ZBTB25|C14orf51|KUP|ZNF46|-|14q23.3|protein-coding	314737	347007	310376	296738	330754	301940	301551	286641	280091
NM_030955	ADAMTS12|PRO4389|-|5p13.3-p13.2|protein-coding	0.000	0.000	0.000	0.000	0.000	1973	0.000	0.000	0.000
NM_001308197	SSR3|TRAPG|-|3q25.31|protein-coding	1627418	1481954	1628690	1572852	1704655	1545221	1520655	1982434	1862975
NR_028040	GATS|STAG3OS|-|7q22.1|protein-coding	133571	130454	117567	105878	95410	96700	127393	72161	105034
NM_031476	CRISPLD2|CRISP11|LCRISP2|LGL1|-|16q24.1|protein-coding	10747	6523	9405	6966	7951	3947	6450	4009	1843
NR_027066	LINC00114|C21orf24|NCRNA00114|-|21q22.2|ncRNA	0.000	0.000	0.000	0.000	0.000	0.000	0.000	0.000	0.000
NM_001318238	ZNF821|-|-|16q22.2|protein-coding	257930	245253	227296	158818	186049	151957	137069	90202	95821
NM_032332	WDR83|MORG1|-|19p13.13|protein-coding	265607	279171	311944	259124	213082	223001	246723	190426	200855
NR_024248	TSSC2|-|-|11p15.4|pseudo	0.000	0.000	0.000	0.000	0.000	1973	0.000	0.000	0.000
NR_110557	LOC102724890|-|-|14q12|ncRNA	0.000	0.000	0.000	0.000	0.000	0.000	0.000	0.000	0.000
NM_018349	MCTP2|-|-|15q26.2|protein-coding	479014	421365	462429	509888	648787	493366	566013	539206	543598
NR_003330	SNORD116-15|HBII-85-15|-|15q11.2|snoRNA	0.000	0.000	0.000	0.000	0.000	0.000	0.000	0.000	0.000
NM_001291656	ARMC9|ARM|KU-MEL-1|NS21|-|2q37.1|protein-coding	110542	121322	108161	78016	98590	96700	59665	60134	81079
NM_152641	ARID2|BAF200|p200|-|12q12|protein-coding	735409	679664	694427	677065	690131	674924	653091	611367	620992
NR_047588	TMEM218|-|-|11q24.2|protein-coding	165812	170894	155188	202005	197180	179585	208022	228511	191641
NM_198456	FAM120C|CXorf17|ORF34|-|Xp11.22|protein-coding	47594	36527	50162	34828	31803	47363	46765	26058	36854
NM_006727	CDH10|-|-|5p14.2-p14.1|protein-coding	0.000	0.000	0.000	0.000	0.000	0.000	0.000	0.000	0.000
NM_152613	WBP2NL|GRAMD7|PAWP|-|22q13.2|protein-coding	9212	9132	3135	6966	1590	11841	8063	10022	11056
NM_032439	PHYHIPL|-|-|10q21.1|protein-coding	0.000	0.000	0.000	0.000	0.000	0.000	0.000	0.000	0.000
NM_001142295	SPG20|SPARTIN|TAHCCP1|-|13q13.3|protein-coding	687815	669227	703832	734183	791901	601906	554725	587314	591508
NR_103740	ABCA12|ARCI4A|ARCI4B|ICR2B|LI2|-|2q35|protein-coding	3071	0.000	1568	1393	0.000	0.000	0.000	0.000	5528
NM_001251990	GMNN|Gem|MGORS6|-|6p22.3|protein-coding	236436	226989	236701	348284	306902	303913	459583	398892	482789
NM_001256396	RHBG|SLC42A2|-|1q22|protein-coding	0.000	0.000	0.000	0.000	0.000	0.000	0.000	0.000	0.000
NR_046454	LINC00907|-|-|18q12.3|ncRNA	0.000	1305	0.000	1393	0.000	0.000	0.000	0.000	0.000
NM_001178117	MINPP1|HIPER1|MINPP2|MIPP|-|10q23.2|protein-coding	422208	418756	393456	367788	395951	372984	340253	426955	412766
NR_135098	LOC105371433|-|-|1q21.2|ncRNA	4606	7827	6270	2786	3180	1973	4838	4009	1843
NM_001005325	OR6M1|OR11-271|-|11q24.1|protein-coding	0.000	0.000	0.000	0.000	0.000	0.000	0.000	0.000	0.000
NM_018246	CCDC25|-|-|8p21.1|protein-coding	741550	713582	783778	741149	785541	690712	798223	894000	978476
NM_000394	CRYAA|CRYA1|CTRCT9|HSPB4|-|21q22.3|protein-coding	0.000	0.000	0.000	0.000	0.000	0.000	0.000	0.000	0.000
NR_125420	LOC101927588|-|-|8q24.13|ncRNA	4606	3914	0.000	0.000	0.000	1973	0.000	6013	0.000
NM_033014	OGN|OG|OIF|SLRR3A|-|9q22.31|protein-coding	1535	0.000	1568	0.000	0.000	1973	3225	2004	3685
NM_001322349	DIS3|2810028N01Rik|EXOSC11|KIAA1008|RRP44|dis3p|-|13q21.33|protein-coding	1117699	1030584	1161559	1128441	1335737	1296565	1296507	1359040	1365444
NR_111931	MROH7|C1orf175|HEATR8|-|1p32.3|protein-coding	0.000	0.000	1568	0.000	1590	3947	0.000	4009	0.000
NR_132279	LOC102723330|-|-|11p15.1|ncRNA	0.000	0.000	0.000	0.000	0.000	0.000	0.000	0.000	0.000
NM_001330519	ZNF574|FP972|-|19q13.2|protein-coding	525073	512683	548644	401224	422984	382852	398305	274614	285619
NR_138053	ZNF431|-|-|19p12|protein-coding	320878	333961	349565	330174	351426	382852	375729	467045	440406
NR_134262	LINC02110|-|-|5p13.2|ncRNA	0.000	0.000	0.000	0.000	0.000	0.000	0.000	0.000	0.000
NM_001323020	SETD9|C5orf35|-|5q11.2|protein-coding	56806	54791	54864	72443	73148	59204	80629	82184	84764
NM_001287240	ITM2C|BRI3|BRICD2C|E25|E25C|ITM3|-|2q37.1|protein-coding	647897	641832	739886	865138	731475	674924	735333	677515	685486
NM_207392	KRTDAP|KDAP|UNQ467|-|19q13.12|protein-coding	0.000	0.000	0.000	0.000	0.000	0.000	0.000	0.000	0.000
NM_003104	SORD|HEL-S-95n|SORD1|-|15q21.1|protein-coding	69089	74359	72108	65477	74738	67098	58053	56126	75551
NR_030183	MIR520E|MIRN520E|-|19q13.42|ncRNA	0.000	0.000	0.000	0.000	0.000	0.000	0.000	0.000	0.000
NM_001321065	APOC1|Apo-CI|ApoC-I|apo-CIB|apoC-IB|-|19q13.32|protein-coding	10747	7827	9405	11145	9541	7894	6450	12027	9214
NM_003010	MAP2K4|JNKK|JNKK1|MAPKK4|MEK4|MKK4|PRKMK4|SAPKK-1|SAPKK1|SEK1|SERK1|SKK1|-|17p12|protein-coding	790680	691405	758697	746722	737836	669004	640191	749677	661531
NM_201995	SF1|BBP|D11S636|MBBP|ZCCHC25|ZFM1|ZNF162|-|11q13.1|protein-coding	2547063	2534715	2685223	2524365	2658754	2500377	2742984	2403375	2408415
NM_147196	TMIE|DFNB6|-|3p21.31|protein-coding	7677	18264	17243	8359	14311	5920	4838	6013	7371
NM_001330413	BCAS3|GAOB1|MAAB|-|17q23.2|protein-coding	290172	288303	319781	243799	256016	171691	216085	180403	210068
NR_131903	LINC00566|-|-|13q12.12|ncRNA	0.000	0.000	0.000	0.000	0.000	0.000	0.000	0.000	0.000
NM_001320265	AP3M1|-|-|10q22.2|protein-coding	1285046	1236701	1239936	1199491	1278492	1191972	1272319	1401134	1439153
NM_001134415	TBCCD1|-|-|3q27.3|protein-coding	244113	253080	271187	309276	260787	246683	269299	272610	292990
NM_001080418	DLGAP3|DAP3|SAPAP3|-|1p34.3|protein-coding	38383	44354	54864	50153	47705	27628	30639	36081	14742
NM_001291983	PTPRK|R-PTP-kappa|-|6q22.33|protein-coding	55271	67836	78378	48760	33393	47363	54827	36081	51596
NM_001079524	PAICS|ADE2|ADE2H1|AIRC|PAIS|-|4q12|protein-coding	1044004	1047543	1061235	1422393	1383442	1359716	1623859	1561492	1630794
NM_001164444	CBY3|-|-|5q35.3|protein-coding	18424	11741	9405	15325	9541	7894	6450	14031	7371
NR_103762	LINC00613|-|-|4q28.3|ncRNA	0.000	0.000	0.000	0.000	0.000	0.000	0.000	0.000	0.000
NM_144677	MGAT5B|GnT-IX|GnT-VB|-|17q25.2|protein-coding	259466	326134	277457	281414	252836	238789	378954	232520	252451
NM_130385	MRVI1|IRAG|JAW1L|-|11p15.4|protein-coding	1535	1305	4703	4179	1590	3947	3225	4009	1843
NM_001112732	MCF2L|ARHGEF14|DBS|OST|-|13q34|protein-coding	237972	241339	192809	238226	195590	191426	178995	136305	125304
NM_001291911	MC2R|ACTHR|-|18p11.21|protein-coding	0.000	0.000	0.000	0.000	0.000	0.000	0.000	0.000	0.000
NM_001130017	ART3|ARTC3|-|4q21.1|4p15.1-p14|protein-coding	0.000	2609	0.000	0.000	0.000	0.000	4838	0.000	1843
NR_103446	TRAM2-AS1|-|-|6p12.2|ncRNA	64483	61313	59567	51546	58836	45390	40314	48108	46068
NM_183380	DST|BP240|BPA|BPAG1|CATX-15|CATX15|D6S1101|DMH|DT|EBSB2|HSAN6|MACF2|-|6p12.1|protein-coding	41453	49572	50162	37615	54066	51310	61278	46103	22112
NM_001042521	C2orf88|smAKAP|-|2q32.2|protein-coding	23030	9132	17243	12538	9541	13814	16126	20045	14742
NM_002413	MGST2|GST2|MGST-II|-|4q31.1|protein-coding	105936	106972	108161	96126	103361	65124	83854	70157	103191
NM_001347730	PITRM1|MP1|PreP|-|10p15.2|protein-coding	609514	601391	609779	522426	577229	455870	598264	529184	552811
NM_001202545	CUX1|CASP|CDP|CDP/Cut|CDP1|COY1|CUTL1|CUX|Clox|Cux/CDP|GOLIM6|Nbla10317|p100|p110|p200|p75|-|7q22.1|protein-coding	336231	371793	347997	286986	335525	213134	314451	208466	245080
NM_001042549	NSL1|C1orf48|DC8|MIS14|-|1q32.3|protein-coding	598767	604001	558050	569793	569279	617694	559562	713596	663374
NM_001130708	C14orf93|-|-|14q11.2|protein-coding	202660	226989	247674	175535	155836	130249	143519	118265	134517
NM_001280557	SLC39A4|AEZ|AWMS2|ZIP4|-|8q24.3|protein-coding	124359	118713	128540	119810	114492	100647	101592	82184	79236
NM_015252	EHBP1|HPC12|NACSIN|-|2p15|protein-coding	356190	309175	333889	325994	367328	315754	346703	276619	300361
NM_001257976	CIZ1|LSFR1|NP94|ZNF356|-|9q34.11|protein-coding	1315752	1410204	1398260	1142372	1216475	1083431	1261031	1018277	991375
NM_014301	ISCU|2310020H20Rik|HML|ISU2|NIFU|NIFUN|hnifU|-|12q23.3|protein-coding	928857	850558	918588	760653	839606	842669	820799	902017	893712
NM_001243157	TAF1C|MGC:39976|SL1|TAFI110|TAFI95|-|16q24.1|protein-coding	584949	694014	529834	721645	540656	773597	715982	467045	567553
NM_022842	CDCP1|CD318|SIMA135|TRASK|-|3p21.31|protein-coding	176560	202203	169296	169963	201951	169718	46765	36081	23955
NM_153607	CREBRF|C5orf41|LRF|-|5q35.1|protein-coding	1050145	1129729	1081613	769012	950918	953183	588589	954134	797891
NM_001204220	ZNF670|-|-|1q44|protein-coding	107471	95231	111296	147673	125623	120381	80629	102229	149259
NM_001320564	CCDC130|-|-|19p13.13|protein-coding	276354	384838	330754	395651	302131	392719	337027	238534	254293
NR_027119	INHBA-AS1|-|-|7p14.1|ncRNA	7677	1305	4703	0.000	11131	0.000	0.000	2004	0.000
NM_001347665	ACVR1|ACTRI|ACVR1A|ACVRLK2|ALK2|FOP|SKR1|TSRI|-|2q24.1|protein-coding	368472	403102	391889	292559	313262	246683	238661	250560	239552
NR_030754	MIR622|MIRN622|hsa-mir-622|-|13q31.3|ncRNA	1535	0.000	0.000	0.000	0.000	0.000	0.000	0.000	0.000
NM_012202	GNG3|-|-|11q12.3|protein-coding	12282	7827	14108	16718	14311	13814	20963	10022	16584
NM_006461	SPAG5|DEEPEST|MAP126|hMAP126|-|17q11.2|protein-coding	568061	545296	584698	1021170	935016	856483	1657723	1535434	1529445
NM_001282421	NDUFA5|B13|CI-13KD-B|CI-13kB|NUFM|UQOR13|-|7q31.32|protein-coding	323948	289607	324484	281414	340295	294046	278975	449004	497530
NM_001320398	PCNP|-|-|3q12.3|protein-coding	1137657	1052761	1083181	1121475	1224426	1296565	1186853	1731874	1686075
NR_002975	SNORA17B|ACA43|SNORA43|-|9q34.3|snoRNA	1535	2609	0.000	5573	0.000	0.000	3225	2004	0.000
NM_001256812	GRM4|GPRC1D|MGLUR4|mGlu4|-|6p21.31|protein-coding	0.000	0.000	0.000	1393	0.000	0.000	0.000	0.000	3685
NM_000092	COL4A4|CA44|-|2q36.3|protein-coding	10747	16959	20378	13931	17492	13814	12901	14031	5528
NM_016325	ZNF274|HFB101|ZF2|ZKSCAN19|ZSCAN51|-|19q13.43|protein-coding	572667	575301	600374	543324	516803	453896	425719	340762	396182
NM_139008	HFE|HFE1|HH|HLA-H|MVCD7|TFQTL2|-|6p22.2|protein-coding	13818	27395	14108	26470	36574	11841	19351	10022	22112
NM_001198963	FKTN|CMD1X|FCMD|LGMD2M|MDDGA4|MDDGB4|MDDGC4|-|9q31.2|protein-coding	59877	56095	56432	54332	92229	61177	75791	80179	84764
NR_015417	LINC00908|-|-|18q23|ncRNA	1535	0.000	1568	0.000	0.000	0.000	0.000	0.000	0.000
NM_015348	TMEM131|CC28|PRO1048|RW1|YR-23|-|2q11.2|protein-coding	1404800	1528917	1482908	1143766	1238737	1164343	1169114	1130529	1148005
NM_001258358	HPCAL1|BDR1|HLP2|VILIP-3|-|2p25.1|protein-coding	976451	995362	1040857	927829	920705	846616	780485	521166	635733
NM_001322130	ZNF160|F11|HKr18|HZF5|KR18|-|19q13.41-q13.42|protein-coding	522002	453979	514158	413762	467508	388772	420881	434973	414609
NR_040065	LINC01346|-|-|1p36.32|ncRNA	0.000	0.000	0.000	0.000	0.000	0.000	0.000	0.000	0.000
NM_001322444	HNRNPH3|2H9|HNRPH3|-|10q21.3|protein-coding	1174505	1060588	1155288	1221781	1313475	1383397	1396487	1589555	1616052
NM_021012	KCNJ12|IRK-2|IRK2|KCNJN1|Kir2.2|Kir2.2v|hIRK|hIRK1|hkir2.2x|kcnj12x|-|17p11.2|protein-coding	9212	1305	6270	4179	3180	3947	0.000	2004	3685
NM_001321803	ZNF343|dJ734P14.5|-|20p13|protein-coding	267142	273953	217890	222902	176508	185506	203184	170381	175057
NM_001318765	HDHD2|3110052N05Rik|HEL-S-301|-|18q21.1|protein-coding	483620	452674	503185	445804	519984	501260	543437	663484	606250
NM_032167	SNX29|A-388D4.1|RUNDC2A|-|16p13.13-p13.12|protein-coding	933463	894912	857453	770405	793492	645322	922391	727627	726026
NM_001146082	MBOAT7|BB1|LENG4|LPIAT|LRC4|MBOA7|MRT57|OACT7|hMBOA-7|-|19q13.42|protein-coding	316272	332657	355835	296738	275098	230895	211247	146327	154787
NM_001256356	UBE2L3|E2-F1|L-UBC|UBCH7|UbcM4|-|22q11.21|protein-coding	991804	923612	1000100	866531	1008164	884111	962705	857919	869757
NM_020850	RANBP10|-|-|16q22.1|protein-coding	614120	680968	597239	578152	577229	481525	588589	483080	475418
NM_001289003	PHLPP2|PHLPPL|PPM3B|-|16q22.2|protein-coding	319342	332657	355835	373361	365738	363117	340253	404906	364856
NM_001174136	TDGF1|CR|CRGF|CRIPTO|-|3p21.31|protein-coding	0.000	0.000	0.000	0.000	0.000	0.000	0.000	0.000	0.000
NR_144335	SLC35G1|C10orf60|POST|TMEM20|-|10q23.33|protein-coding	70624	56095	59567	44580	39754	41443	38702	42094	38697
NM_001135245	TCOF1|MFD1|TCS|TCS1|treacle|-|5q32-q33.1|protein-coding	1045539	1128424	1062803	1069929	1136967	1049882	1111062	873955	936094
NM_181615	KRTAP20-1|KAP20.1|-|21q22.11|protein-coding	0.000	0.000	0.000	0.000	0.000	0.000	0.000	0.000	0.000
NM_003365	UQCRC1|D3S3191|QCR1|UQCR1|-|3p21.31|protein-coding	915039	853167	917020	923650	896852	815040	935291	853910	847644
NM_148899	FOXP2|CAGH44|SPCH1|TNRC10|-|7q31.1|protein-coding	0.000	1305	0.000	1393	0.000	0.000	0.000	0.000	0.000
NR_037512	MIR642B|mir-642b|-|19q13.32|ncRNA	0.000	0.000	0.000	0.000	0.000	0.000	0.000	0.000	0.000
NM_006455	P3H4|LEPREL4|NO55|NOL55|SC65|-|17q21.2|protein-coding	78300	84795	86216	84981	69967	45390	53215	38085	68180
NM_001243425	TTC39C|C18orf17|HsT2697|-|18q11.2|protein-coding	135106	150022	173999	182501	147885	132222	137069	130291	117933
NM_145020	CFAP53|CCDC11|HTX6|-|18q21.1|protein-coding	12282	6523	15676	9752	6361	3947	12901	4009	7371
NR_110246	LOC101929282|-|-|2q23.3|ncRNA	0.000	0.000	0.000	0.000	0.000	0.000	0.000	0.000	0.000
NM_001278921	CYP3A43|-|-|7q22.1|protein-coding	0.000	0.000	0.000	0.000	0.000	0.000	0.000	2004	0.000
NM_001286120	CCDC90B|MDS011|MDS025|-|11q14.1|protein-coding	302454	268735	304106	252158	330754	296019	308001	292655	348271
NM_001001992	USP16|UBP-M|UBPM|-|21q21.3|protein-coding	859768	731845	869993	806626	982721	882138	893365	1040327	1000589
NM_001256794	BMPR1B|ALK-6|ALK6|AMDD|BDA1D|BDA2|CDw293|-|4q22.3|protein-coding	1535	0.000	1568	0.000	0.000	1973	0.000	0.000	0.000
NM_001272071	AP1S2|DC22|MRX59|MRXS21|MRXS5|MRXSF|PGS|SIGMA1B|-|Xp22.2|protein-coding	345443	307871	354268	371968	389590	485472	407981	647448	619149
NM_019079	L1TD1|ECAT11|-|1p31.3|protein-coding	0.000	0.000	1568	0.000	0.000	3947	0.000	0.000	1843
NM_001278443	ANKLE1|ANKRD41|LEM3|LEMD6|-|19p13.11|protein-coding	147389	143499	147350	213150	163787	165771	188671	130291	182428
NR_120531	GUSB|BG|MPS7|-|7q11.21|protein-coding	531214	587042	605076	645023	609033	578225	648254	597336	619149
NM_022157	RRAGC|GTR2|RAGC|TIB929|-|1p34.3|protein-coding	670926	696623	669346	575366	768049	605853	703081	763708	761037
NM_001288977	XRCC6|CTC75|CTCBF|G22P1|KU70|ML8|TLAA|-|22q13.2|protein-coding	1687295	1534135	1707068	1673158	1819147	1707045	1730289	1838111	1844548
NM_003088	FSCN1|FAN1|HSN|SNL|p55|-|7p22.1|protein-coding	479014	497029	471834	441624	585180	451923	327352	168377	202698
NM_002990	CCL22|A-152E5.1|ABCD-1|DC/B-CK|MDC|SCYA22|STCP-1|-|16q21|protein-coding	517396	679664	537672	431873	709213	432188	158032	88197	134517
NM_001326580	STX7|-|-|6q23.2|protein-coding	399178	425279	459294	394258	427754	347329	411206	438982	421979
NR_110588	LOC643072|-|-|2q24.2|ncRNA	26100	31309	18811	18111	20672	17761	9675	8018	11056
NR_001292	SNORD108|HBII-437|-|15q11.2|snoRNA	1535	0.000	1568	1393	4770	0.000	0.000	4009	0.000
NM_198243	ASB7|-|-|15q26.3|protein-coding	669391	757936	695995	621339	712393	540729	596651	633417	652318
NM_031491	RBP5|CRBP-III|CRBP3|CRBPIII|HRBPiso|-|12p13.31|protein-coding	12282	18264	7838	19504	11131	15788	9675	22049	20270
NM_001201404	WASF2|IMD2|SCAR2|WASF4|WAVE2|dJ393P12.2|-|1p36.11|protein-coding	2115644	2122481	2200848	1809685	1962262	1641921	1802855	1649690	1573670
NR_073443	HDAC2|HD2|RPD3|YAF1|-|6q21|protein-coding	790680	755327	877831	895787	1011344	868324	909490	928076	939779
NM_001031741	NEK10|-|-|3p24.1|protein-coding	3071	3914	4703	4179	3180	0.000	0.000	2004	0.000
NM_012377	OR7C2|CIT-HSP-87M17|OR19-18|OR7C3|-|19p13.12|protein-coding	0.000	0.000	0.000	0.000	0.000	0.000	0.000	0.000	0.000
NR_047549	SLC25A12|AGC1|ARALAR|EIEE39|-|2q31.1|protein-coding	446772	446152	407564	433266	442065	369038	414431	412924	418294
NM_001302627	C7orf69|-|-|7p12.3|protein-coding	0.000	0.000	0.000	0.000	0.000	0.000	0.000	0.000	0.000
NM_001323602	TASP1|C20orf13|dJ585I14.2|-|20p12.1|protein-coding	104400	106972	89351	107272	124033	88806	122555	140314	119776
NM_198385	CACNA1G|Ca(V)T.1|Cav3.1|NBR13|SCA42|-|17q21.33|protein-coding	3071	3914	14108	2786	1590	5920	1613	0.000	3685
NR_103526	C12orf42|-|-|12q23.2-q23.3|protein-coding	12282	11741	12540	9752	9541	11841	12901	2004	18427
NM_175769	TCF23|OUT|TCF-23|bHLHa24|-|2p23.3|protein-coding	0.000	0.000	0.000	0.000	0.000	0.000	0.000	0.000	0.000
NM_001195396	ARL4A|ARL4|-|7p21.3|protein-coding	76765	70445	84648	71050	90639	80912	83854	102229	99506
NM_016653	MAP3K20|AZK|MLK7|MLT|MLTK|MLTKalpha|MLTKbeta|MRK|SFMMP|ZAK|mlklak|pk|-|2q31.1|protein-coding	207266	161763	195944	232654	213082	148010	262849	264592	235866
NM_024824	ZC3H14|MRT56|MSUT-2|NY-REN-37|SUT2|UKp68|-|14q31.3|protein-coding	730803	782722	790048	741149	686951	605853	732107	755690	720498
NM_001297756	HELQ|HEL308|-|4q21.23|protein-coding	354654	326134	341727	342712	325984	343383	308001	362811	381440
NM_001302777	BPHL|BPH-RP|MCNAA|VACVASE|-|6p25.2|protein-coding	102865	96536	67405	111451	87459	69071	83854	92206	82922
NM_020827	CFAP97|KIAA1430|hmw|-|4q35.1|protein-coding	847486	784027	785345	816378	907983	870297	765971	1052354	1007960
NM_001160225	RNF170|ADSA|SNAX1|-|8p11.21|protein-coding	330090	302653	269620	309276	283049	266417	245111	288646	291147
NM_001303475	TBX22|ABERS|CLPA|CPX|TBXX|dJ795G23.1|-|Xq21.1|protein-coding	0.000	0.000	0.000	0.000	0.000	0.000	0.000	0.000	0.000
NM_019032	ADAMTSL4|ADAMTSL-4|ECTOL2|TSRC1|-|1q21.2|protein-coding	27635	24786	28216	22290	19082	25655	22576	18040	14742
NM_021232	PRODH2|HSPOX1|HYPDH|-|19q13.12|protein-coding	0.000	0.000	0.000	0.000	0.000	0.000	0.000	0.000	0.000
NR_039898	MIR4744|-|-|18q21.1|ncRNA	0.000	0.000	0.000	0.000	0.000	0.000	0.000	0.000	0.000
NM_001280801	RNF130|G1RZFP|GOLIATH|GP|-|5q35.3|protein-coding	660179	754022	680319	587904	663098	479551	453133	388870	421979
NM_013351	TBX21|T-PET|T-bet|TBET|TBLYM|-|17q21.32|protein-coding	672462	806204	736751	923650	949328	830828	785322	561255	646789
NM_006928	PMEL|D12S53E|ME20|ME20-M|ME20M|P1|P100|PMEL17|SI|SIL|SILV|gp100|-|12q13.2|protein-coding	9212	18264	6270	12538	6361	21708	12901	10022	7371
NM_017969	IWS1|-|-|2q14.3|protein-coding	1312682	1298014	1442151	1345771	1391393	1168290	1290057	1252802	1227241
NM_001003704	MTFP1|HSPC242|MTP18|-|22q12.2|protein-coding	354654	352225	453024	420727	359377	410480	345090	332744	350114
NM_001301821	ASZ1|ALP1|ANKL1|C7orf7|CT1.19|GASZ|Orf3|-|7q31.2|protein-coding	0.000	0.000	0.000	0.000	0.000	0.000	0.000	0.000	0.000
NM_133375	DIS3L|DIS3L1|-|15q22.31|protein-coding	434490	478765	495348	465308	481820	380878	525698	485085	447777
NR_120571	MIR4300HG|-|-|11q14.1|ncRNA	0.000	0.000	0.000	0.000	0.000	0.000	0.000	0.000	0.000
NM_003353	UCN|UI|UROC|-|2p23.3|protein-coding	7677	6523	7838	8359	1590	7894	1613	4009	5528
NM_001510	GRID2|GluD2|SCAR18|-|4q22.1-q22.2|protein-coding	0.000	0.000	0.000	0.000	0.000	0.000	0.000	0.000	0.000
NM_145659	IL27|IL-27|IL-27A|IL27A|IL27p28|IL30|p28|-|16p12.1-p11.2|protein-coding	6141	3914	0.000	4179	4770	3947	6450	0.000	0.000
NM_001003694	BRPF1|BR140|-|3p25.3|protein-coding	756903	904044	816696	837275	830065	724261	864338	671502	692857
NR_027689	CERKL|RP26|-|2q31.3|protein-coding	600302	598782	587833	640843	621754	635455	703081	863932	722340
NM_017886	ULK4|FAM7C1|REC01035|-|3p22.1|protein-coding	90583	75663	79945	75229	57246	49337	62890	52117	66337
NM_001143939	ZNF534|KRBO3|-|19q13.41|protein-coding	0.000	0.000	0.000	0.000	0.000	0.000	0.000	0.000	0.000
NM_175625	RAB3IP|RABIN3|RABIN8|-|12q15|protein-coding	406855	365270	393456	441624	502492	416401	499897	485085	436721
NM_001321983	PRKAR2A|PKR2|PRKAR2|-|3p21.31|protein-coding	985663	956225	971884	893001	960459	820961	761134	829856	867914
NM_015916	CALHM2|FAM26B|-|10q24.33|protein-coding	600302	634005	659941	651988	543836	440082	725657	501121	567553
NR_049765	ZBTB7B|CKROX|THPOK|ZBTB15|ZFP-67|ZFP67|ZNF857B|c-KROX|hcKROX|-|1q21.3|protein-coding	1481565	1568053	1492313	1535237	1400934	1345902	1294895	1032309	1101938
NR_104671	LINC01950|-|-|5q21.3|ncRNA	0.000	0.000	0.000	0.000	0.000	0.000	0.000	0.000	0.000
NR_039761	MIR4535|-|-|22q13.32|ncRNA	0.000	0.000	0.000	0.000	0.000	0.000	0.000	0.000	0.000
NM_057179	TWIST2|AMS|BBRSAY|DERMO1|FFDD3|SETLSS|bHLHa39|-|2q37.3|protein-coding	0.000	0.000	0.000	0.000	0.000	0.000	0.000	0.000	0.000
NM_001164761	PRKAR1B|PRKAR1|-|7p22.3|protein-coding	391502	393970	358970	419334	383229	355223	430557	298668	320631
NM_003948	CDKL2|KKIAMRE|P56|-|4q21.1|protein-coding	1535	1305	1568	2786	3180	0.000	4838	2004	0.000
NM_003955	SOCS3|ATOD4|CIS3|Cish3|SOCS-3|SSI-3|SSI3|-|17q25.3|protein-coding	417602	362661	424808	409582	492951	505206	228985	172386	217439
NR_026908	AQP4-AS1|C18orf16|CHST9-AS1|-|18q11.2|ncRNA	0.000	0.000	0.000	0.000	0.000	0.000	0.000	0.000	0.000
NM_001201554	ZNF821|-|-|16q22.2|protein-coding	265607	245253	217890	157425	184459	149983	141906	94211	103191
NM_005822	RCAN2|CSP2|DSCR1L1|MCIP2|RCN2|ZAKI-4|ZAKI4|-|6p12.3|protein-coding	3071	2609	3135	4179	6361	5920	4838	4009	5528
NM_138367	ZNF251|-|-|8q24.3|protein-coding	294778	350920	282160	358036	278279	284179	256399	184412	208226
NM_000927	ABCB1|ABC20|CD243|CLCS|GP170|MDR1|P-GP|PGY1|-|7q21.12|protein-coding	1381770	1314973	1277558	1040673	1028836	927528	841762	825847	836588
NM_138555	KIF23|CHO1|KNSL5|MKLP-1|MKLP1|-|15q23|protein-coding	333160	271344	355835	567007	569279	487445	1120737	1148569	1109308
NM_198708	HSD11B1L|11-DH3|11-beta-HSD3|HSD3|SCDR10|SCDR10B|SDR26C2|-|19p13.3|protein-coding	66018	90013	72108	58512	50885	43416	22576	18040	12899
NR_038409	FAM95A|-|-|2q11.1|ncRNA	0.000	0.000	0.000	0.000	0.000	0.000	0.000	0.000	0.000
NM_025205	MED28|1500003D12Rik|EG1|magicin|-|4p15.32|protein-coding	858233	842731	880966	848421	865049	789385	880464	988210	952678
NM_001270397	G6PC|G6PC1|G6PT|G6Pase|GSD1|GSD1a|-|17q21.31|protein-coding	0.000	0.000	0.000	0.000	0.000	0.000	0.000	0.000	0.000
NM_021814	ELOVL5|HELO1|SCA38|dJ483K16.1|-|6p12.1|protein-coding	2026596	1812002	2000201	1760925	2048131	1926100	2036678	2337227	2332864
NM_153831	PTK2|FADK|FAK|FAK1|FRNK|PPP1R71|p125FAK|pp125FAK|-|8q24.3|protein-coding	701632	639223	633292	409582	483410	396666	349928	296664	311417
NM_206909	PSD3|EFA6D|EFA6R|HCA67|-|8p22|protein-coding	50665	75663	59567	48760	68377	49337	32251	40090	42382
NM_018062	FANCL|FAAP43|PHF9|POG|-|2p16.1|protein-coding	280960	210030	236701	324601	373688	323648	374117	362811	431193
NM_001346445	AHNAK|AHNAKRS|PM227|-|11q12.3|protein-coding	4562912	4498043	4271589	3484236	4263229	4493575	2997770	2942581	2318123
NM_018268	WDR41|MSTP048|-|5q13.3-q14.1|protein-coding	356190	327439	347997	337139	388000	301940	372504	404906	377754
NR_003009	SCARNA8|U92|-|9p22.1|ncRNA	0.000	0.000	3135	1393	1590	0.000	0.000	0.000	1843
NR_026744	LOC400794|-|-|1q23.3-q24.1|ncRNA	0.000	1305	0.000	0.000	0.000	0.000	0.000	0.000	0.000
NM_001319173	FMO3|FMOII|TMAU|dJ127D3.1|-|1q24.3|protein-coding	0.000	0.000	0.000	0.000	0.000	0.000	0.000	0.000	0.000
NM_001162916	TYW3|C1orf171|-|1p31.1|protein-coding	813709	751413	733616	702141	825295	765704	749846	954134	875285
NM_001014831	PAK4|-|-|19q13.2|protein-coding	285566	272648	268052	278627	286229	223001	295101	190426	221125
NM_145254	TMEM170A|TMEM170|-|16q23.1|protein-coding	606444	572692	564320	615767	663098	667030	628903	673506	749981
NM_014966	DHX30|DDX30|RETCOR|-|3p21.31|protein-coding	1314217	1496304	1385719	1408462	1330967	1328140	1483566	1120506	1223556
NR_134894	DGUOK|MTDPS3|NCPH|PEOB4|dGK|-|2p13.1|protein-coding	606444	592260	628590	618553	613803	599933	588589	583305	547283
NM_016183	MRTO4|C1orf33|MRT4|dJ657E11.4|-|1p36.13|protein-coding	471337	497029	487510	546110	519984	446003	641803	457022	545441
NM_201647	STAMBP|AMSH|MICCAP|-|2p13.1|protein-coding	769185	785331	746156	777371	764869	708473	749846	769722	773936
NM_001045557	SLA|SLA1|SLAP|-|8q24.22|protein-coding	2611546	2496883	2682088	1979648	2095836	1951755	1922185	1755927	1833491
NM_003943	STBD1|GENEX3414|GENX-3414|-|4q21.1|protein-coding	128965	114799	128540	108665	103361	78939	148357	162363	180585
NM_182491	ZFAND2A|AIRAP|-|7p22.3|protein-coding	151995	157849	133242	128169	120852	116434	153194	138309	125304
NM_001319306	ABHD18|C4orf29|-|4q28.2|protein-coding	276354	272648	246106	288379	311672	240762	328965	358802	315103
NM_182946	NIN|SCKL7|-|14q22.1|protein-coding	1721072	1682852	1686690	1753960	1674442	1604425	1775441	1924304	1741356
NR_024075	ADGRE4P|EMR4|EMR4P|FIRE|GPR127|PGR16|-|19p13.2|pseudo	16888	24786	20378	33435	31803	27628	8063	16036	9214
NM_001017969	KIAA2026|-|-|9p24.1|protein-coding	881262	877953	880966	682637	806213	730181	635353	677515	576767
NM_020211	RGMA|RGM|-|15q26.1|protein-coding	1535	2609	1568	0.000	0.000	0.000	1613	0.000	1843
NM_018084	CCDC88A|APE|GIRDIN|GIV|GRDN|HkRP1|KIAA1212|PEHO|-|2p16.1|protein-coding	440631	378316	401294	365002	486590	455870	314451	326731	375912
NM_001130858	PPIP5K1|HISPPD2A|IP6K|IPS1|VIP1|hsVIP1|-|15q15.3|protein-coding	201124	203508	175566	218723	165377	183532	182221	152341	173214
NM_006551	SCGB1D2|LIPB|LPHB|LPNB|-|11q12.3|protein-coding	0.000	0.000	0.000	0.000	0.000	0.000	0.000	0.000	0.000
NM_005615	RNASE6|RAD1|RNS6|RNasek6|-|14q11.2|protein-coding	95189	82186	94053	71050	79508	55257	67728	58130	86607
NM_001164262	PPIAL4F|-|-|1q21.1|protein-coding	0.000	0.000	0.000	0.000	0.000	0.000	0.000	0.000	0.000
NM_001220474	PPFIA2|-|-|12q21.31|protein-coding	0.000	1305	0.000	0.000	0.000	0.000	0.000	0.000	1843
NM_001330130	METTL21A|FAM119A|HCA557b|HSPA-KMT|-|2q33.3|protein-coding	133571	104363	153620	133741	154246	112487	167707	160359	176900
NM_007262	PARK7|DJ-1|DJ1|HEL-S-67p|-|1p36.23|protein-coding	1008692	996666	1069073	1085254	1132197	1134741	1201366	1278860	1225399
NM_001007544	C1orf186|RHEX|-|1q32.1|protein-coding	12282	16959	28216	26470	28623	23682	16126	18040	16584
NM_001321846	COMMD4|-|-|15q24.2|protein-coding	241042	253080	255512	278627	246475	250630	287038	236529	315103
NM_014649	SAFB2|-|-|19p13.3|protein-coding	1024045	1067111	1009506	874890	955688	929501	967543	841883	915824
NR_131185	LOC105377348|-|-|4q24|ncRNA	9212	6523	7838	5573	3180	0.000	8063	8018	9214
NR_024351	LINC00160|C21orf52|NCRNA00160|-|21q22.12|ncRNA	0.000	0.000	0.000	0.000	0.000	0.000	0.000	0.000	0.000
NM_001134793	HYLS1|HLS|-|11q24.2|protein-coding	113612	118713	142648	144886	133574	114461	225760	216484	239552
NM_001167582	RBM6|3G2|DEF-3|DEF3|HLC-11|NY-LU-12|g16|-|3p21.31|protein-coding	815244	894912	830804	870711	831656	957129	980443	902017	869757
NM_000155	GALT|-|-|9p13.3|protein-coding	322413	358748	321349	388685	318033	317728	338640	274614	322473
NM_001681	ATP2A2|ATP2B|DAR|DD|SERCA2|-|12q24.11|protein-coding	1518412	1446731	1567556	1597928	1744410	1590611	1654498	1703811	1634479
NM_147193	GLIS1|-|-|1p32.3|protein-coding	0.000	0.000	0.000	0.000	0.000	0.000	0.000	2004	0.000
NM_002444	MSN|HEL70|IMD50|-|Xq12|protein-coding	5989206	5535150	5890874	5300887	5856573	5691467	5710115	5596517	5614722
NM_014053	FLVCR1|AXPC1|FLVCR|MFSD7B|PCA|PCARP|-|1q32.3|protein-coding	133571	130454	136377	178322	173328	193399	170933	190426	199012
NR_027673	ADARB1|ADAR2|DRABA2|DRADA2|RED1|-|21q22.3|protein-coding	1510735	1549790	1514259	1551955	1432737	1446548	1207816	1132533	1079825
NM_001308301	MYLK3|MLCK|MLCK2|caMLCK|-|16q11.2|protein-coding	0.000	2609	1568	2786	1590	0.000	0.000	0.000	0.000
NR_138041	LINC00384|-|-|13q12.3|ncRNA	0.000	3914	1568	0.000	3180	1973	1613	0.000	0.000
NR_036263	MIR1244-3|-|-|12p13.31|ncRNA	3071	0.000	0.000	0.000	1590	1973	3225	2004	0.000
NR_133651	PLA2G10|GXPLA2|GXSPLA2|SPLA2|sPLA2-X|-|16p13.12|protein-coding	3071	5218	0.000	2786	0.000	0.000	1613	2004	1843
NM_001099411	GPRASP1|GASP|GASP-1|GASP1|-|Xq22.1|protein-coding	300919	332657	296268	356643	311672	325621	241886	226507	311417
NM_001171873	UGT3A1|-|-|5p13.2|protein-coding	0.000	0.000	0.000	0.000	0.000	0.000	0.000	0.000	0.000
NM_001286655	DLK2|DLK-2|EGFL9|-|6p21.1|protein-coding	13818	24786	23513	20897	19082	15788	32251	14031	22112
NM_001291284	CYB561D2|101F6|TSP10|XXcos-LUCA11.4|-|3p21.31|protein-coding	385360	442238	391889	427693	399131	396666	359603	354794	351957
NM_003512	HIST1H2AC|H2A/l|H2AFL|dJ221C16.4|-|6p22.2|protein-coding	98259	90013	79945	82195	93820	106567	87079	122273	92135
NM_001310134	PRAMEF25|-|-|1p36.21|protein-coding	0.000	0.000	0.000	0.000	0.000	0.000	0.000	0.000	0.000
NM_001318783	LYRM4|C6orf149|CGI-203|COXPD19|ISD11|-|6p25.1|protein-coding	184236	174808	163026	182501	176508	165771	169320	164368	189799
NM_006076	AGFG2|HRBL|RABR|-|7q22.1|protein-coding	586485	645746	700697	643629	553377	520994	665992	537202	656003
NM_001897	CSPG4|HMW-MAA|MCSP|MCSPG|MEL-CSPG|MSK16|NG2|-|15q24.2|protein-coding	70624	90013	62702	94733	135164	88806	37089	18040	31326
NM_001278563	COL26A1|EMI6|EMID2|EMU2|SH2B|-|7q22.1|protein-coding	0.000	0.000	0.000	0.000	0.000	0.000	0.000	0.000	0.000
NM_001193623	C19orf84|-|-|19q13.41|protein-coding	3071	1305	0.000	1393	0.000	0.000	3225	2004	3685
NM_021833	UCP1|SLC25A7|UCP|-|4q31.1|protein-coding	0.000	0.000	0.000	0.000	0.000	0.000	0.000	0.000	0.000
NM_001290258	ASB15|-|-|7q31.32|protein-coding	0.000	0.000	0.000	0.000	0.000	0.000	0.000	0.000	0.000
NR_046159	LINC01619|C12orf79|-|12q21.33|ncRNA	70624	67836	56432	66871	71557	57230	29026	42094	33169
NM_001278614	UMOD|ADMCKD2|FJHN|HNFJ|HNFJ1|MCKD2|THGP|THP|-|16p12.3|protein-coding	0.000	0.000	0.000	0.000	0.000	0.000	0.000	0.000	0.000
NM_001286990	SLC35D2|HFRC1|SQV7L|UGTrel8|hfrc|-|9q22.32|protein-coding	307060	318307	321349	271662	281459	230895	199959	190426	178742
NM_001184783	VDAC2|POR|-|10q22.2|protein-coding	199589	153935	205350	210364	203541	163797	185446	240538	208226
NM_001083589	E2F5|E2F-5|-|8q21.2|protein-coding	87512	60009	89351	89161	101770	108540	93529	84188	105034
NM_003325	HIRA|DGCR1|TUP1|TUPLE1|-|22q11.21|protein-coding	1010228	995362	1014208	890215	946147	777544	1049784	881973	867914
NM_152499	CCDC24|-|-|1p34.1|protein-coding	21494	26091	23513	37615	38164	55257	30639	20045	20270
NM_001321207	SUZ12|CHET9|JJAZ1|-|17q11.2|protein-coding	1211352	1043629	1185072	1427966	1547229	1545221	1478728	2140788	2148594
NM_015387	MOB4|2C4D|CGI-95|MOB1|MOB3|MOBKL3|PHOCN|PREI3|-|2q33.1|protein-coding	446772	369184	387186	449983	459557	477578	419269	525175	598879
NM_001136025	PLS3|BMND18|T-plastin|-|Xq23|protein-coding	7677	11741	14108	8359	6361	9867	9675	8018	5528
NM_003907	EIF2B5|CACH|CLE|EIF-2B|EIF2Bepsilon|LVWM|-|3q27.1|protein-coding	993339	974489	976587	1007238	1008164	965023	940129	863932	987690
NM_001318829	TSC2|LAM|PPP1R160|TSC4|-|16p13.3|protein-coding	716985	845340	659941	681244	593131	619667	753071	521166	580452
NM_017580	ZRANB1|TRABID|-|10q26.13|protein-coding	872051	842731	837075	734183	736246	684792	580526	655466	608093
NM_001257393	UBE2V1|CIR1|CROC-1|CROC1|UBE2V|UEV-1|UEV1|UEV1A|-|20q13.13|protein-coding	1446253	1431077	1445286	1320694	1461360	1308406	1494854	1369062	1402298
NM_018847	KLHL9|-|-|9p21.3|protein-coding	839809	781418	700697	812199	855508	791359	765971	996228	958207
NM_001280792	SURF4|ERV29|-|9q34.2|protein-coding	2610010	2512538	2616250	2561979	2703278	2585236	3009058	2746142	2823024
NM_003528	HIST2H2BE|GL105|H2B|H2B.1|H2BFQ|H2BGL105|H2BQ|-|1q21.2|protein-coding	90583	99145	73675	69657	85869	92753	66115	82184	53438
[truncated: 56,383 more rows]
